# Supplementary material for: Lipidomics Reveals That Rice or Flour as a Single Source of Carbohydrates Cause Adverse Health Effects in Rats
Source: Front Nutr. 2022 May 20;9:887757. doi: 10.3389/fnut.2022.887757 (PMC9167423; doi:10.3389/fnut.2022.887757)
Supplement: Supplementary file 1 [file Data_Sheet_1.xlsx]

## Sheet: basic data
样品编号	Group	Stage	Sample	Weight(g)	GLU(mM)	TP(g/L)	ALB(g/L)	BUN(mM)	CRE(nM)	TCHO(mM)	TG(mM)	HDL(mM)	LDL(mM)	ALT(U/L)	AST(U/L)
C1	C1	S1	C1_01	273	3.6	59.5	39	6.71	34	3.31	1.4	1.72	0.93	33	140
C6	C1	S1	C1_02	338	1.73	59.4	39	6.23	37	2.08	0.51	1.23	0.5	65	259
C7	C1	S1	C1_03	280	1.25	59.2	38.2	6.25	31	1.93	0.46	1.17	0.46	71	277
C12	C1	S1	C1_04	328	1.72	59.2	38.6	6.09	39	3.14	0.85	1.78	1.18	29	95
C17	C1	S1	C1_05	265	1.76	68.3	44	5.45	34	2.9	0.49	1.75	0.88	47	119
C21	C1	S1	C1_06	292	1.27	58.2	37.7	7.33	32	2.26	0.63	1.27	0.71	27	111
C24	C1	S1	C1_07	314	1.41	60.7	41.9	7.78	35	2.65	0.51	1.53	0.92	26	85
C29	C1	S1	C1_08	313	1.35	62.5	40.1	8.13	33	2.45	0.53	1.52	0.69	26	104
C33	C1	S1	C1_09	303	2.78	70.5	44.3	7.5	34	2.58	0.87	1.54	0.77	24	95
C38	C1	S1	C1_10	299	0.88	58.4	36.4	10.93	41	1.78	0.87	0.94	0.54	24	95
R8	R1	S1	R1_02	330	1.46	59.4	38.3	6.6	34	1.68	0.58	0.98	0.51	28	90
R13	R1	S1	R1_03	326	1.7	56.1	35.8	6.55	35	2.25	0.83	1.26	0.74	25	88
R15	R1	S1	R1_04	326	3.44	60.3	39.4	7.67	40	2.17	0.48	1.32	0.68	28	94
R18	R1	S1	R1_05	295	1.28	60.7	40.3	5.94	38	1.74	0.33	1.05	0.45	30	95
R21	R1	S1	R1_06	329	2.59	65.2	40.5	6.51	38	2.68	0.81	1.53	0.8	37	128
R27	R1	S1	R1_07	299	1.43	61.3	42.1	7.74	40	2.9	0.36	1.69	1.01	45	90
R29	R1	S1	R1_08	339	1.73	66.3	41.5	6.04	36	2.38	0.4	1.47	0.65	28	123
R32	R1	S1	R1_09	348	1.53	62.3	40.7	6.78	36	2.25	0.53	1.4	0.63	23	74
R40	R1	S1	R1_10	304	0.89	55	36.4	11.63	54	1.77	0.37	0.92	0.67	28	108
F1	F1	S1	F1_01	335	2.05	59.1	38.1	5.52	34	2.15	0.4	1.29	0.6	29	89
F3	F1	S1	F1_02	325	2.42	58.5	37	5.71	37	2.65	0.48	1.52	0.92	26	88
F8	F1	S1	F1_03	310	1.44	59.5	37.4	6.23	36	2.67	0.35	1.5	0.93	26	83
F10	F1	S1	F1_04	324	2.14	60.8	40.3	6.53	38	2.86	0.86	1.62	0.95	33	104
F11	F1	S1	F1_05	344	2.34	57.9	36.4	7.46	44	3.16	0.66	1.83	1.04	23	89
F17	F1	S1	F1_06	290	1.63	64.8	39.7	6.31	38	2.53	0.39	1.38	0.96	28	105
F21	F1	S1	F1_07	312	3.19	57.6	37.2	6.22	32	1.95	0.3	1.16	0.56	16	83
F30	F1	S1	F1_08	331	3.56	57.9	36.1	6.74	39	2.67	0.36	1.52	0.95	35	102
F33	F1	S1	F1_09	369	2.43	51.4	33.4	9.11	37	2.38	0.4	1.24	0.81	31	99
F39	F1	S1	F1_10	319	2.56	54.4	31.8	9.03	43	2.8	0.5	1.35	1.38	33	120
C4	C2	S2	C2_01	379	3.01	62.5	40.9	7.77	43	2.47	0.6	1.42	0.73	28	139
C9	C2	S2	C2_02	406	2.51	56.9	36	6.98	42	2.17	0.25	1.25	0.68	24	132
C15	C2	S2	C2_03	392	2.29	60	37.4	7.73	42	2.09	0.47	1.23	0.64	27	116
C18	C2	S2	C2_04	366	3.24	66	40.8	6.7	44	1.93	0.24	1.23	0.46	42	166
C20	C2	S2	C2_05	376	3.57	70.1	45.1	8.98	46	2.99	0.23	1.73	0.97	49	176
C25	C2	S2	C2_06	395	2.87	67.7	43.5	6.58	47	2.35	0.69	1.46	0.55	33	113
C30	C2	S2	C2_07	403	4.51	64.9	43.2	6.71	42	2.82	0.78	1.63	0.89	30	123
C32	C2	S2	C2_08	360	3.51	68.8	43.3	8.05	45	2.62	0.24	1.63	0.67	45	145
C35	C2	S2	C2_09	394	3.56	64.2	41.6	5.9	47	2.92	0.48	1.7	0.94	29	129
C37	C2	S2	C2_10	431	2.79	66	39.8	6.75	53	2.88	0.45	1.69	0.9	38	146
R2	R2	S2	R2_01	385	2.53	66.7	40.5	5.99	42	2.12	0.26	1.25	0.58	32	135
R5	R2	S2	R2_02	407	3.41	63.8	41.1	7.55	49	2.99	0.54	1.71	0.98	44	188
R10	R2	S2	R2_03	399	4.13	71.6	44.6	5.73	42	2.98	0.46	1.67	1.03	35	111
R11	R2	S2	R2_04	407	2.36	60.7	41.8	7.23	47	1.9	0.57	1.13	0.45	35	136
R14	R2	S2	R2_05	366	3.18	60.1	37.7	8.5	51	3.06	0.38	1.64	1.13	24	149
R19	R2	S2	R2_06	412	2.97	70.1	45.9	6.17	40	3	0.7	1.77	0.93	34	106
R24	R2	S2	R2_07	455	4.09	68.3	43.8	6.73	43	3.25	1.06	1.88	0.97	35	143
R30	R2	S2	R2_08	409	2.2	62.7	39.8	7.88	39	2.63	0.46	1.54	0.82	24	123
R35	R2	S2	R2_09	388	2.76	60.4	39.3	7.38	51	2.08	0.31	1.21	0.79	27	135
R38	R2	S2	R2_10	382	3.78	60.2	39.2	6.18	48	2.33	0.71	1.39	0.63	37	117
F6	F2	S2	F2_01	351	2.1	68.4	46	7.06	44	2.89	0.5	1.69	0.87	37	119
F12	F2	S2	F2_02	377	2.6	65.5	43.2	7.63	43	2.65	0.63	1.53	0.85	34	145
F16	F2	S2	F2_03	443	3.22	66.2	42.9	10.02	45	2.36	1.16	1.36	0.65	36	123
F20	F2	S2	F2_04	426	4.3	72.5	47.3	8.49	43	2.86	0.52	1.73	0.87	29	119
F24	F2	S2	F2_05	453	4.47	59.5	39.5	7.29	47	3.39	0.68	1.93	1.21	34	131
F28	F2	S2	F2_06	405	3.55	66.6	43	6.2	40	2.36	0.38	1.42	0.65	30	110
F31	F2	S2	F2_07	377	2.55	64.5	44	7.13	45	1.96	0.54	1.18	0.45	29	123
F34	F2	S2	F2_08	395	5.06	65.5	40.8	6.96	43	2.41	0.82	1.37	0.71	26	121
F37	F2	S2	F2_09	373	3.88	57	37.3	7.55	49	2.23	0.44	1.32	0.65	23	82
F40	F2	S2	F2_10	431	5.56	60	39.1	7.07	48	2.23	0.67	1.21	0.71	29	120

## Sheet: lipidomics data
Compound	m/z	Retention time (min)	mode	Adducts	Formula	Mass Error (ppm)	Isotope Similarity	Theoretical Isotope Distribution	Compound ID	No.	Description	Name	Class	QC1	QC2	QC3	QC4	QC5	QC6	QC7	CK1_01	CK1_02	CK1_03	CK1_04	CK1_05	CK1_06	CK1_07	CK1_08	CK1_09	CK1_10	R1_02	R1_03	R1_04	R1_05	R1_06	R1_07	R1_08	R1_09	R1_10	F1_01	F1_02	F1_03	F1_04	F1_05	F1_06	F1_07	F1_08	F1_09	F1_10
6.07_419.2798m/z	419.28	6.07262	pos	M+Na	C23H40O5	7.4865	84.6253	100 - 25.5 - 4.15 - 0.506	7851451	M001	24-Nor-5beta-cholane-3alpha,7alpha,12alpha,22,23-pentol	24-Nor-5beta-cholane-3alpha,7alpha,12alpha,22,23-pentol	Bile acids	1309.44	1370.21	1306.19	1177.4	1266.14	1218.19	1030.77	1241.62	1358.38	1781.75	1178.2	1008.1	1142.15	1160.24	881.618	1051.78	1173.32	1735.1	1386.15	982.375	1996.47	1171.93	1079.05	1296.99	1476.87	1477.76	1466.91	1251.75	1097.83	721.624	826.798	1091.42	1483.53	1291.7	1317.3	1185.56
4.63_715.5808m/z	715.581	4.63022	neg	M-H	C40H81N2O6P	6.74628	71.9768	100 - 45.2 - 11.2 - 1.99 - 0.279	160780214	M002	PE-Cer(d16:1(4E)/22:0)	PE-Cer(d16:1/22:0)	Cer	110.072	108.127	97.7461	105.797	66.532	91.642	105.339	150.994	150.247	69.204	135.711	121.603	81.7996	124.341	191.033	96.4368	39.4025	133.635	111.659	83.0056	41.4118	146.875	121.753	118.15	71.6145	68.2034	81.5033	112.123	100.556	89.318	105.525	125.829	77.3599	133.492	72.8313	92.7599
6.49_622.6138m/z	622.614	6.4854	pos	M+H	C40H79NO3	0.89732	87.1881	100 - 44.7 - 10.4 - 1.66 - 0.204	7850626	M003	Cer(d18:1/22:0)	Cer(d18:1/22:0)	Cer	149.658	165.113	132.811	156.608	161.32	170.206	164.243	271.954	112.506	81.5288	244.096	158.537	82.1619	202.614	150.222	100.448	80.635	3.96299	133.815	76.334	102.122	225.11	170.855	132.061	77.4455	156.233	155.409	261.654	182.05	144.38	143.123	153.519	107.38	263.87	206.272	193.501
0.67_653.4594m/z	653.459	0.674867	pos	M+Na	C34H67N2O6P	-5.4967	89.2552	100 - 38.5 - 8.45 - 1.35 - 0.173	160780237	M004	PE-Cer(d16:2(4E,6E)/16:0)	PE-Cer(d16:2/16:0)	Cer	266.735	270.121	214.394	197.811	182.056	151.249	173.879	206.891	345.094	444.754	123.843	224.235	263.553	181.55	261.883	248.502	229.058	264.358	205.315	183.91	185.039	198.461	341.348	335.926	302.65	325.255	206.275	210.227	253.515	219.163	180.262	244.222	212.623	219.083	176.26	231.395
7.11_664.6606m/z	664.661	7.11115	pos	M+H	C43H85NO3	0.551345	85.4096	100 - 48 - 11.9 - 2.02 - 0.263	14714478	M005	Cer(d18:1/25:0)	Cer(d18:1/25:0)	Cer	92.6574	93.4876	127.36	123.395	120.802	156.14	176.883	138.053	57.2831	35.0405	119.943	51.7385	100.431	40.4203	44.2748	74.8076	75.3063	6.22623	49.6834	32.0387	71.8686	73.0859	115.971	34.2997	13.0581	50.0318	115.913	147.502	156.746	152.476	101.212	151.026	96.8859	159.889	218.615	234.661
3.60_685.5323m/z	685.532	3.59663	neg	M-H	C38H75N2O6P	4.78587	78.9958	100 - 42.9 - 10.2 - 1.75 - 0.239	160780240	M006	PE-Cer(d16:2(4E,6E)/20:0)	PE-Cer(d16:2/20:0)	Cer	225.451	221.317	186.03	232.08	152.695	187.661	242.487	285.788	204.49	168.922	231.556	283.897	182.154	304.269	271.325	174.569	180.343	227.84	234.131	167.214	166.507	253.85	231.25	196.965	143.488	160.13	176.375	330.517	255.497	300.785	250.409	286.244	213.382	255.141	217.295	236.441
0.66_697.4825m/z	697.482	0.660583	pos	M+Na	C36H71N2O7P	-9.83842	90.6224	100 - 40.8 - 9.53 - 1.63 - 0.223	160780258	M007	PE-Cer(d14:2(4E,6E)/20:0(2OH))	PE-Cer(d14:2/20:0)	Cer	320.017	271.954	261.504	273.96	222.695	180.263	201.526	297.377	469.918	544.352	153.454	322.753	318.184	276.206	309.091	319.483	298.64	356.598	305.281	202.456	327.279	264.014	378.278	388.888	395.084	406.162	275.81	265.176	324.047	255.931	259.517	296.731	256.778	232.126	246.867	310.528
6.73_636.6294m/z	636.629	6.73408	pos	M+H	C41H81NO3	0.683629	90.8009	100 - 45.8 - 10.8 - 1.77 - 0.223	123068730	M008	Cer(d18:1/23:0)	Cer(d18:1/23:0)	Cer	287.424	320.952	356.469	323.168	350.133	344.497	365.331	414.988	244.785	185.2	393.41	311.826	200.212	308.999	256.465	223.517	217.243	38.0166	213.462	117.86	216.907	326.92	306.708	240.984	135.039	292.627	332.272	547.176	437.516	339.199	406.7	349.925	323.142	558.703	492.374	389.402
3.14_375.2509m/z	375.251	3.13555	pos	M+Na	C21H36O4	0.84099	82.7771	100 - 23.3 - 3.41 - 0.374	123060253	M009	Ceriporic acid C	Ceriporic acid C	Cer	220.627	224.441	248.71	242.753	239.776	249.467	254.918	182.158	195.256	281.861	233.035	220.113	227.962	214.258	169.213	218.833	219.563	258.98	276.211	176.308	335.545	197.253	203.717	226.713	265.632	242.155	246.838	216.907	243.526	164.82	178.959	242.781	320.435	261.989	275.411	264.312
4.20_1148.8434m/z	1148.84	4.19552	pos	M+NH4	C61H114N2O16	-6.38204	57.3191	100 - 68.6 - 26.5 - 7.4 - 1.65 - 0.312	85299241	M010	NeuAcalpha2-3Galbeta-Cer(d18:1/26:0)	NeuAcalpha2-3Galbeta-Cer(d18:1/26:0)	Cer	118.53	127.517	216.681	193.168	189.01	236.923	217.778	44.9632	171.204	5.52124	54.3893	172.095	105.373	236.221	279.783	96.4343	44.7163	9.07287	122.201	94.5603	97.7191	187.006	159.884	191.361	191.711	120.297	191.64	224.176	127.22	210.568	220.867	188.362	162.142	168.155	191.154	168.018
5.07_616.5335m/z	616.533	5.0698	pos	M+Na	C37H71NO4	9.98699	65.7408	100 - 41.4 - 9.15 - 1.43 - 0.175	160780134	M011	Cer(d15:2(4E,6E)/22:0(2OH))	Cer(d15:2/22:0)	Cer	414.981	412.38	453.519	409.374	460.011	471.114	470.576	342.873	483.858	707.598	323.299	365.012	372.824	357.986	312.596	360.301	308.961	97.1646	404.379	296.566	620.874	265.258	295.201	402.451	498.639	431.177	526.825	368.723	352.54	201.62	277.089	431.414	455.271	412.889	495.088	407.595
6.46_648.6291m/z	648.629	6.45683	pos	M+H	C42H81NO3	0.333589	92.6993	100 - 46.8 - 11.3 - 1.89 - 0.242	7850627	M012	Cer(d18:1/24:1(15Z))	Cer(d18:1/24:1)	Cer	336.847	389.749	360.264	375.609	395.476	416.576	338.645	550.33	471.747	277.386	451.47	372.484	246.92	388.543	322.8	322.461	231.419	54.71	331.694	183.212	246.453	511.476	455.27	429.787	232.53	314.485	391.023	597.031	456.71	365.042	325.104	373.723	348.912	532.326	442.064	437.084
7.01_624.6292m/z	624.629	7.01188	pos	M+H	C40H81NO3	0.441324	85.8963	100 - 44.7 - 10.4 - 1.66 - 0.205	7850634	M013	Cer(d18:0/22:0)	Cer(d18:0/22:0)	Cer	288.778	368.225	470.557	423.674	382.972	456.495	506.388	244.486	368.907	395.161	279.023	327	379.82	324.61	329.478	389.35	319.624	46.8918	393.621	284.593	516.383	275.46	353.763	382.852	490.027	385.467	512.226	370.915	343.027	247.653	341.348	440.255	435.448	414.801	487.712	401.968
6.46_630.6182m/z	630.618	6.45683	pos	M+Na	C40H81NO2	3.67378	95.895	100 - 44.6 - 10.1 - 1.56 - 0.183	173737528	M014	Cer(m18:0/22:0)	Cer(m18:0/22:0)	Cer	431.668	514.554	404.375	465.2	512.898	539.564	430.639	633.81	539.116	321.961	552.806	535.851	328.467	533.49	422.379	439.813	286.29	49.1667	413.245	224.842	343.074	639.028	531.612	540.58	291.052	386.871	502.604	775.737	637.773	493.929	400.483	437.605	437.121	697.614	551.56	566.098
5.50_773.6527m/z	773.653	5.504	pos	M+NH4	C44H86NO6P	-0.594818	92.1462	100 - 49.2 - 13.1 - 2.46 - 0.366	24702119	M015	CerP(d18:1/26:1(17Z))	CerP(d18:1/26:1)	Cer	957.589	967.985	1064.21	1093.99	1078.83	1055.4	1101.54	750.656	620.534	624.52	1212.82	1100.27	729.32	1192	1193.25	749.483	579.297	256.621	766.936	573.618	823.864	903.558	1169.7	1029.34	892.834	935.047	1069.81	1488.53	1293.83	1157.26	1471.7	1125.25	923.679	1363.52	1102.73	905.102
4.34_717.5917m/z	717.592	4.34477	pos	M+H	C40H81N2O6P	1.63275	76.3127	100 - 45.2 - 11.2 - 1.99 - 0.279	160780201	M016	PE-Cer(d14:1(4E)/24:0)	PE-Cer(d14:1/24:0)	Cer	1191.48	1353.71	1450.67	1553.48	1483.25	1617.61	1527.57	432.821	1009.27	628.871	779.013	1369.46	1172.05	1244.83	1282.71	1167.68	816.256	151.951	959.084	723.641	1378.09	959.892	1384.36	1412.89	1230.07	1222.98	1393.37	1792.53	1650.46	1269.07	1618.02	1696.42	1438.96	1790.03	1689.45	1751.05
6.97_649.6374n	650.645	6.96903	pos	M+H, M+Na	C42H83NO3	0.0970159	91.6583	100 - 46.9 - 11.3 - 1.89 - 0.242	7850630	M017	Cer(d18:1/24:0)	Cer(d18:1/24:0)	Cer	2000.36	2258.13	2766.12	2624.43	2269.5	2951.54	2958.28	2736.4	2387.88	1306.15	2542.82	2289.59	2045.1	2226.74	1908.34	2381.68	1957.48	557.479	1798.81	1042.38	1749.42	2027.68	2759.1	2014.15	1380.25	2056.25	2458.17	3539.48	3200.16	2773.55	3178.36	3214.1	2199.78	3391.32	3828.63	3354.52
6.97_632.6335m/z	632.633	6.96903	pos	M+H	C42H81NO2	-0.868256	90.9315	100 - 46.8 - 11.1 - 1.79 - 0.218	173737522	M018	Cer(m18:1(4E)/24:1(15Z))	Cer(m18:1/24:1)	Cer	2555.48	2930.08	3723.51	3599.83	2865.68	4070.26	4269.89	3250.3	2994.65	1635.14	3018.4	2991.83	2613.98	2691.03	2426.67	3209.3	2515.42	505.04	2353.08	1361.72	2192.26	2463.3	3618.86	2637.07	1732.01	2669.21	3134.79	4519	4193.7	3673.24	4343.4	4205.29	2858.21	4548.02	5037.09	4417.29
4.62_730.5989n	731.606	4.6219	pos	M+H, M+Na	C41H83N2O6P	0.100591	92.223	100 - 46.3 - 11.7 - 2.11 - 0.301	160780215	M019	PE-Cer(d16:1(4E)/23:0)	PE-Cer(d16:1/23:0)	Cer	6079.77	6086.26	5957.66	5724.52	5964.7	5598	5458.21	7001.81	7696.09	6523.58	7363.43	7309.25	4839.95	7209.52	9096.45	4918.1	3057.82	4206.79	5124.65	4122.34	5392.83	7042.18	5722.16	6741.5	5407.51	5441.84	5324.21	6440.36	6294.62	4403.9	5409.24	6413.14	5529.28	6802.93	5890.4	5940.49
1.46_990.6662n	991.673	1.46412	pos	M+H, M+Na	C51H94N2O16	5.92203	85.7822	100 - 57.6 - 19.6 - 4.9 - 0.995 - 0.172	85299236	M020	NeuAcalpha2-3Galbeta-Cer(d18:1/16:0)	NeuAcalpha2-3Galbeta-Cer(d18:1/16:0)	Cer	22905.2	20375.8	16377.8	17786.9	18616.1	16705.3	12277.3	19529.1	21366.7	13295.8	26164.9	26930.8	23412	32119.4	33198.2	35916.1	23321.1	27799.3	18143.2	14026.3	26261.2	22234.3	28237.8	25170.5	21118.9	19085.1	20941.1	26985.5	33278.8	26219.6	26651.2	23014.1	23768.6	23658.3	11866.1	15076.2
4.59_1494.1483m/z	1494.15	4.59333	pos	M+H	C83H162O17P2	8.24916	76.2195	100 - 92.3 - 45.6 - 15.9 - 4.35 - 0.991 - 0.195	332978189	M021	CL(1'-[20:0/20:0],3'-[18:0/16:0])	CL(1'-[20:0/20:0],3'-[18:0/16:0])	CL	1107.74	1143.43	1023.23	1029.54	1082.38	1089.47	987.592	1161.01	1459.28	1689.63	1293.47	1091.54	905.707	1168.13	1128.56	923.188	704.472	445.581	991.271	645.558	1263.07	1084.55	1216.57	1202.43	995.081	894.994	1029.31	1352.42	1259.04	865.973	1052.55	975.482	1114.19	1210.83	796.656	881.404
4.92_1004.7985m/z	1004.8	4.92055	pos	M+NH4	C56H106O13	1.33532	70.888	100 - 62.3 - 21.7 - 5.49 - 1.11 - 0.188	123067466	M022	DAT(19:0/23:0(2Me[S],4Me[S]))	DAT(19:0/23:0)	DAT	209.058	238.16	281.747	252.825	292.116	271.399	266.713	506.246	150.338	232.612	247.471	194.555	304.268	256.703	215.859	211.315	347.501	69.7055	359.377	137.049	130.759	382.198	182.383	147.31	202.79	261.539	206.955	271.98	149.742	420.407	192.393	210.195	148.472	212.077	261.877	228.544
5.90_620.5386n	638.572	5.90193	pos	M+NH4, M+Na	C39H72O5	1.03716	87.3372	100 - 43.2 - 10.1 - 1.69 - 0.222	14710901	M023	DG(18:1(9Z)/18:1(9Z)/0:0)	DG(18:1/18:1)	DG	61.6042	89.3343	120.312	114.159	98.4278	110.534	160.842	450.067	167.861	78.9136	146.939	155.513	196.876	124.189	195.344	244.915	307.629	85.6922	222.841	68.0492	78.4264	215.599	64.4543	74.2221	180.272	96.6142	61.7045	70.9666	25.0622	144.576	58.7698	31.139	60.6425	53.6357	46.247	40.2836
7.89_621.4883m/z	621.488	7.89328	pos	M+H	C41H64O4	0.853098	84.3198	100 - 45.2 - 10.8 - 1.81 - 0.235	49703531	M024	1-(6-[5]-ladderane-hexanoyl)-2-(8-[3]-ladderane-octanyl)-sn-glycerol	1-(6-[5]-ladderane-hexanoyl)-2-(8-[3]-ladderane-octanyl)-sn-glycerol	DG	168.605	232.879	230.502	237.141	240.24	261.857	237.034	400.121	198.099	248.113	364.321	173.545	282.824	253.442	257.631	289.011	315.915	368.262	300.598	139.123	145.722	280.241	114.051	204.341	173.157	139.346	194.359	252.883	136.775	269.734	305.669	201.704	157.09	184.878	161.356	226.773
4.94_666.5227n	684.556	4.94197	pos	M+H, M+NH4	C43H70O5	0.572606	91.3744	100 - 47.5 - 12.1 - 2.16 - 0.302	14711050	M025	DG(20:2(11Z,14Z)/20:5(5Z,8Z,11Z,14Z,17Z)/0:0)[iso2]	DG(20:2/20:5)	DG	197.003	230.788	250.92	240.275	234.36	277.916	268.331	551.838	109.823	224.113	262.89	133.883	320.925	199.147	186.749	295.454	409.579	76.9275	312.476	114.113	118.239	422.799	94.8116	132.394	214.051	198.731	184.585	266.33	105.173	362.632	238.725	162.098	105.83	119.22	211.74	216.304
8.13_649.5194m/z	649.519	8.12823	pos	M+H	C43H68O4	0.540716	76.5795	100 - 47.4 - 11.8 - 2.05 - 0.277	49703532	M026	1-(8-[5]-ladderane-octanoyl)-2-(8-[3]-ladderane-octanyl)-sn-glycerol	1-(8-[5]-ladderane-octanoyl)-2-(8-[3]-ladderane-octanyl)-sn-glycerol	DG	131.771	164.093	175.258	172.421	171.998	170.849	209.952	266.035	83.3756	132.427	228.817	86.7995	185.034	117.667	157.654	231.496	196.616	178.536	169.265	108.246	84.2311	212.957	60.8757	179.177	143.014	114.714	134.553	181.578	109.635	147.628	212.477	114.648	150.576	100.216	152.979	208.809
4.53_638.4920n	656.526	4.52973	pos	M+H, M+NH4	C41H66O5	1.48431	88.9807	100 - 45.3 - 11 - 1.91 - 0.259	14710995	M027	DG(18:2(9Z,12Z)/20:5(5Z,8Z,11Z,14Z,17Z)/0:0)[iso2]	DG(18:2/20:5)	DG	526.088	547.653	538.914	539.833	559.591	543.721	512.674	1668.49	554.407	821.695	587.36	363.116	769.341	733.191	453.621	476.697	1066.4	419.034	948.377	324.099	341.088	1328.44	243.146	320.449	358.035	513.602	468.662	537.895	230.064	999.218	555.075	400.592	293.658	392.134	483.286	582.782
5.33_668.5385n	686.571	5.32618	pos	M+H, M+NH4	C43H72O5	0.825176	91.1428	100 - 47.5 - 12.1 - 2.16 - 0.303	14711068	M028	DG(18:0/22:6(4Z,7Z,10Z,13Z,16Z,19Z)/0:0)[iso2]	DG(18:0/22:6)	DG	154.104	203.6	215.439	189.798	214.495	236.151	257.836	396.179	104.809	120.046	234.34	130.905	306.828	177.406	199.846	276.479	344.553	4.75092	348.55	124.356	27.537	412.354	108.683	142.631	178.813	182.095	136.835	260.796	77.5533	379.825	168.972	88.7098	113.219	112.712	132.956	168.672
5.31_634.5396m/z	634.54	5.3119	pos	M+NH4	C39H68O5	-1.45298	87.7935	100 - 43.2 - 10.1 - 1.69 - 0.222	14710922	M029	DG(16:0/20:4(5Z,8Z,11Z,14Z)/0:0)[iso2]	DG(16:0/20:4)	DG	274.067	321.928	354.391	330.58	332.916	361.034	322.875	471.343	184.345	231.981	248.883	286.73	264.228	177.163	180.744	294.01	322.926	46.0501	425.898	161.334	163.644	255.553	294.779	201.467	187.642	401.649	248.877	303.098	215.51	512.314	290.654	307.789	219.565	172.472	282.17	499.497
5.18_666.5228n	684.556	5.18407	pos	M+H, M+NH4	C43H70O5	0.685031	92.2944	100 - 47.5 - 12.1 - 2.16 - 0.302	14711077	M030	DG(18:1(9Z)/22:6(4Z,7Z,10Z,13Z,16Z,19Z)/0:0)[iso2]	DG(18:1/22:6)	DG	657.054	726.5	830.159	754.208	773.583	823.748	824.757	1527.06	502.723	886.62	999.931	679.677	1446.16	786.853	774.347	928.217	1030.21	153.803	1288.76	417.125	404.179	1353.66	370.088	630.574	737.947	637.276	504.222	1063.69	345.666	1403.18	616.795	356.784	587.683	461.325	480.252	455.215
5.43_592.5077n	610.541	5.4326	pos	M+H, M+NH4, M+Na	C37H68O5	1.69751	91.9644	100 - 41 - 9.21 - 1.48 - 0.188	14710879	M031	DG(16:0/18:2(9Z,12Z)/0:0)[iso2]	DG(16:0/18:2)	DG	487.564	552.627	626.516	586.947	580.078	641.854	633.605	1759.22	657.051	580.854	574.928	470.874	875.941	587.042	663.943	987.256	1216.32	270.65	929.192	340.202	446.146	955.25	404.603	374.06	569.069	492.04	500.709	603.027	362.757	877.605	524.705	483.818	442.213	406.424	441.548	550.637
5.35_660.5564m/z	660.556	5.35473	pos	M+NH4	C41H70O5	0.419209	92.0965	100 - 45.3 - 11.1 - 1.91 - 0.26	14710973	M032	DG(18:1(9Z)/20:4(5Z,8Z,11Z,14Z)/0:0)[iso2]	DG(18:1/20:4)	DG	1044.34	1145.96	1333.63	1228.02	1225.97	1272.72	1253.26	2731.49	1084.86	1215.2	1602.51	1301.89	2094.85	1423.76	1226.4	1424.53	2015.06	311.63	2062.07	698.07	762.009	2017.03	986.092	1093.85	1082.11	1375.11	1053.81	1452.23	662.099	1950.92	814.19	861.53	808.01	1014.28	974.898	796.548
4.74_664.5073n	682.541	4.74272	pos	M+H, M+NH4	C43H68O5	1.0031	90.657	100 - 47.5 - 12 - 2.15 - 0.302	14711086	M033	DG(18:2(9Z,12Z)/22:6(4Z,7Z,10Z,13Z,16Z,19Z)/0:0)[iso2]	DG(18:2/22:6)	DG	1341.81	1348.91	1371.82	1323.85	1407.03	1451.25	1319.69	2509.14	912.352	1990.58	1662.76	1096.83	2158.9	1368.29	1193.05	1395.6	1911.14	860.809	2115.37	822.133	909.677	1974.42	698.86	1159.32	1412.55	1339.17	984.268	1604.68	743.1	2497.22	1305.12	870.441	1156.63	825.429	1181.56	1077.24
7.93_573.4875m/z	573.487	7.929	pos	M+Na	C35H66O4	3.8692	89.6797	100 - 38.8 - 8.13 - 1.21 - 0.142	4266241	M034	DG(P-14:0/18:1(9Z))	DG(P-14:0/18:1)	DG	1084.03	1172.77	1220.05	1291.59	1358.61	1499.05	1319.95	2602.02	1266.69	1294.34	2210.18	1046.4	1464.33	1398.91	1535.97	1597.9	1873.3	1661.31	1811.77	780.795	1026.08	1838.76	934.127	1044.44	1196.63	791.528	1471.45	1166.54	695.706	1386.98	1350.66	1100.4	979.385	1142.54	908.061	1135.97
8.41_625.5189m/z	625.519	8.40533	pos	M+Na	C39H70O4	3.72216	63.2565	100 - 43.1 - 9.9 - 1.6 - 0.201	49703528	M035	1-(14-methyl-pentadecanoyl)-2-(8-[3]-ladderane-octanyl)-sn-glycerol	1-(14-methyl-pentadecanoyl)-2-(8-[3]-ladderane-octanyl)-sn-glycerol	DG	1011.14	1284.21	1284.78	1354.93	1431.14	1508.81	1439.49	2048.96	881.561	1286.72	2415.57	1163.31	1642.49	1179.85	1268.56	1488.61	1877.4	1312.96	1672.99	755.673	1017.13	1508.07	1000.42	1079.61	1203.83	1213.72	1057.98	1387.43	879.959	1480.97	1274.81	1148.1	1184.46	939.549	1371.13	1353.07
5.48_618.5223n	636.556	5.48258	pos	M+H, M+NH4	C39H70O5	0.032338	91.9465	100 - 43.2 - 10.1 - 1.69 - 0.222	14710908	M036	DG(18:1(9Z)/18:2(9Z,12Z)/0:0)[iso2]	DG(18:1/18:2)	DG	1059.4	1145.55	1250.91	1284.36	1259.46	1284.93	1390.5	3954.66	1528.29	1173.36	1229.67	1244.49	1786.32	1337.35	1749.22	1950.18	2482.78	473.178	2044.29	782.534	995.178	2299.07	822.815	748.826	1441.46	1055.99	1111.06	1168.35	621.514	1830.39	1071.54	791.454	767.686	943.64	720.94	811.079
8.37_651.5349m/z	651.535	8.37033	pos	M+H	C43H70O4	0.392481	88.7249	100 - 47.5 - 11.8 - 2.05 - 0.277	49703533	M037	1-(8-[3]-ladderane-octanoyl-2-(8-[3]-ladderane-octanyl)-sn-glycerol	1-(8-[3]-ladderane-octanoyl-2-(8-[3]-ladderane-octanyl)-sn-glycerol	DG	1251.1	1426.04	1600.49	1518.99	1697.55	1651.76	1877.87	2139.28	936.016	1408.67	2336.75	1277.48	1788.96	1372.87	1479.08	1636.5	2172.19	1402.44	1814.72	1006.76	1325.97	1751.73	1110.89	1250.14	1465.85	1545.71	1330.78	1598.95	1072.67	1730.31	1691.07	1400.6	1462.73	1229.02	1777.49	1676.51
5.05_616.5064n	634.54	5.04838	pos	M+NH4, M+Na, M+H	C39H68O5	-0.484803	91.615	100 - 43.2 - 10.1 - 1.69 - 0.222	14710915	M038	DG(18:2(9Z,12Z)/18:2(9Z,12Z)/0:0)	DG(18:2/18:2)	DG	2514.18	2652.91	2987.9	2910.49	2938.73	3068.12	3054.42	8243.69	2552.09	2583.68	2468.74	2155.37	3367.39	2741.09	3148.88	3300.7	4937.42	1017.01	3759.35	1737.82	2372.87	4913.23	1839.39	1628.04	2542.01	2366.44	2572.38	2802.39	1723.33	4302.82	2769.04	2180.49	1854.01	2237.57	2278.17	2721.37
8.30_603.5319m/z	603.532	8.29892	pos	M+Na	C37H72O4	-0.743169	79.9471	100 - 41 - 9.01 - 1.4 - 0.17	4266240	M039	DG(O-16:0/18:1(9Z))	DG(O-16:0/18:1)	DG	3568.88	4339.78	4662.77	4661.54	4870.62	5009.16	4951.38	5033.39	2182.59	3190.79	5328.51	2661.08	3428.99	2846.99	2936.41	3138.29	4585.04	3962.69	4438.84	2409.33	3287.74	4294.08	3205.79	3112.69	3521.35	4612.42	3249.73	4815.44	3001.6	5311.22	5180.53	3703.37	4185.76	4052	5441.15	6321.16
0.89_355.2635m/z	355.263	0.887683	pos	M+H	C24H34O2	0.83025	86.5421	100 - 26.4 - 3.76 - 0.38	7851210	M040	5beta-Chola-3,8(14),11-trien-24-oic Acid	5beta-Chola-3,8(14),11-trien-24-oic Acid	FA	226.616	209.972	176.252	204.48	194.002	180.611	157.325	121.246	359.992	157.668	108.117	129.422	0	0	0	218.346	188.001	295.941	102.265	71.6745	939.844	109.576	400.278	71.7356	0	441.375	89.4845	83.5451	232.56	22.0711	288.428	37.8808	269.888	216.095	223.462	420.147
0.88_407.2803m/z	407.28	0.8815	neg	M-H	C24H40O5	0.0445823	89.8884	100 - 26.6 - 4.43 - 0.551	7851297	M041	3alpha,7beta,17alpha-Trihydroxy-5beta-cholan-24-oic Acid	Trihydroxy-5beta-cholan-24-oic Acid	FA	607.925	584.461	609.039	604.736	625.329	572.698	606.213	479.292	1184.6	501.214	315.5	379.123	3.06273	0	0	626.434	542.678	875.225	359.318	280.364	2749.52	383.285	1180.29	191.848	4.71496	1205.13	243.43	337.418	580.062	81.5432	787.677	153.601	664.779	609.749	831.9	1306.11
6.87_477.4689m/z	477.469	6.86797	neg	M-H	C32H62O2	2.44744	84.1259	100 - 35.4 - 6.49 - 0.82	7849965	M042	23Z-dotriacontenoic acid	23Z-dotriacontenoic acid	FA	88.3139	89.7174	101.621	90.3785	59.5606	68.5881	66.0254	241.769	104.742	82.9101	101.342	70.0523	23.1996	148.425	6.96944	82.1662	49.6171	4.35057	47.7995	24.8956	48.982	79.1443	430.309	32.7846	57.9517	229.094	52.4827	146.727	238.062	61.7986	24.3699	30.2036	168.283	233.301	128.719	427.034
1.86_277.2172m/z	277.217	1.8583	neg	M-H	C18H30O2	-0.345977	86.8139	100 - 19.9 - 2.28 - 0.193	LMFA02000319	M043	3Z,6Z,9Z-Octadecatrienoic acid	Octadecatrienoic acid	FA	124.009	151.651	131.08	117.758	152.743	154.459	127.33	144.241	248.199	144.335	194.045	206.354	109.051	112.792	101.217	148.493	234.636	205.645	201.391	91.6985	145.287	162.991	115.644	110.647	127.452	121.317	244.141	71.1952	76.3599	164.336	95.4171	63.5468	187.057	139.013	167.369	173.031
1.38_400.3417m/z	400.342	1.37843	pos	M+NH4	C23H42O4	-1.13846	81.1208	100 - 25.5 - 3.94 - 0.453	7850078	M044	methyl 13-butylperoxy-9,11-octadecadienoate	methyl 13-butylperoxy-9,11-octadecadienoate	FA	142.26	111.413	107.04	102.971	110.346	93.8649	80.9028	83.0143	88.8149	86.5828	96.8567	156.279	109.884	117.546	126.732	115.628	109.784	147.211	139.467	101.072	162.603	153.456	179.342	120.148	80.1294	131.048	147.943	133.374	116.735	111.986	78.9016	144.036	116.256	132.172	76.7115	78.9182
1.31_479.2840m/z	479.284	1.31487	pos	M+Na	C27H40N2O4	-8.82772	75.957	100 - 30.5 - 5.33 - 0.678	123060544	M045	N-docosahexaenoyl glutamine	N-docosahexaenoyl glutamine	FA	88.0994	100.271	112.902	102.561	123.163	106.06	93.7476	87.4631	67.5139	118.646	89.8032	84.6847	94.9435	101.376	76.6234	81.6403	74.9977	93.7133	106.468	77.2109	127.222	93.9117	87.2169	95.7078	143.469	123.88	108.989	105.642	84.2928	75.5807	82.5398	115.22	118.741	113.192	107.974	103.227
5.05_337.2736m/z	337.274	5.04838	pos	M+Na	C19H38O3	7.41451	89.7119	100 - 21.1 - 2.73 - 0.264	LMFA01020407	M046	3-Hydroxy-11-methyl-stearic acid	3-Hydroxy-11-methyl-stearic acid	FA	75.0468	83.3203	95.7857	76.6051	109.927	88.9428	99.6083	269.751	66.5158	65.1857	69.5969	65.1674	111.318	78.5934	98.425	99.7793	164.854	9.9444	122.991	44.0035	63.7559	160.689	44.5286	39.1547	73.7042	57.2357	72.4489	94.3512	41.7675	167.161	92.7634	59.4621	52.353	66.0919	65.0353	80.09
1.44_426.3579m/z	426.358	1.43555	pos	M+H	C25H47NO4	0.348463	86.2293	100 - 28.1 - 4.62 - 0.56	332977008	M047	O-oleoylcarnitine	O-oleoylcarnitine	FA	208.823	160.477	138.871	150.688	152.019	145.711	102.734	100.387	138.159	119.037	166.358	299.416	120.742	193.473	177.466	112.767	173.881	253.87	190.04	132.698	302.519	237.674	222.701	169.064	124.716	275.379	281.83	166.669	129.428	130.215	113.578	175.187	164.074	175.503	134.314	110.269
3.13_283.2639m/z	283.264	3.13377	neg	M-H	C18H36O2	-1.24205	91.1147	100 - 20 - 2.3 - 0.194	7982055	M048	15-methyl-heptadecanoic acid	15-methyl-heptadecanoic acid	FA	563.818	560.103	636.794	551.252	683.482	693.563	670.019	232.293	336.437	230.212	193.279	176.485	181.809	124.059	149.415	173.09	200.975	269.12	202.028	213.744	209.23	215.515	172.461	189.035	144.184	241.789	227.513	168.157	150.908	186.024	139.675	165.979	266.274	140.399	203.68	402.7
2.53_331.2641m/z	331.264	2.52818	neg	M-H	C22H36O2	-0.589809	91.45	100 - 24.3 - 3.23 - 0.308	LMFA04000087	M049	5Z,13Z,16Z,19Z-Docosatetraenoic acid	Docosatetraenoic acid	FA	223.213	229.355	213.09	205.738	244.013	221.406	216.609	167.184	288.035	180.453	250.06	185.625	217.173	169.653	172.787	194.849	265.18	242.172	247.255	215.014	121.643	317.833	191.812	269.245	171.935	244.54	251.442	194.872	148.003	292.348	187.968	138.2	237.247	178.659	178.862	273.026
7.79_227.1276m/z	227.128	7.79402	pos	M+H	C12H18O4	-0.997686	86.8662	100 - 13.3 - 1.64 - 0.14	85291455	M050	12-hydroxyjasmonic acid	12-hydroxyjasmonic acid	FA	118.54	136.148	164.41	160.699	160.524	161.972	172.72	81.3115	156.766	154.924	80.8965	107.965	124.397	83.625	85.9214	107.397	136.888	52.0579	104.594	99.7498	148.416	85.4117	131.199	176.405	151.04	116.913	169.425	119.701	98.0234	75.0398	113.223	168.669	189.228	150.771	166.273	128.215
7.78_414.3215m/z	414.321	7.77975	pos	M+H	C23H43NO5	0.166465	77.7587	100 - 25.9 - 4.25 - 0.522	332976956	M051	3-hydroxypalmitoleoylcarnitine	3-hydroxypalmitoleoylcarnitine	FA	183.439	151.995	167.865	188.07	174.805	171.108	166.776	132.192	202.401	151.862	146.352	136.378	158.544	153.706	126.478	141.607	142.271	98.9663	146.261	106.588	192.827	100.622	158.03	189.395	169.816	145.75	195.058	139.647	142.211	99.8602	151.51	173.288	193.558	167.599	167.065	160.532
2.19_329.2482m/z	329.248	2.1861	neg	M-H	C22H34O2	-1.24108	91.3201	100 - 24.3 - 3.23 - 0.307	LMFA04000082	M052	Clupadonic acid	Clupadonic acid	FA	259.593	274.689	246.369	244.406	280.061	284.984	252.538	367.816	400.143	279.53	316.165	264.166	280.116	276.742	213.937	286.536	437.56	370.174	384.109	226.737	197.501	441.684	228.998	287.487	212.053	290.962	385.582	238.549	159.996	422.28	252.082	193.132	244.48	230.493	257.933	373.408
3.12_275.1640m/z	275.164	3.12127	pos	M+Na	C15H24O3	8.79003	84.2549	100 - 16.6 - 1.91 - 0.165	332976235	M053	Dihydromyoporone	Dihydromyoporone	FA	221.428	239.509	218.227	209.245	191.572	202.087	250.593	196.212	279.006	334.375	201.478	176.588	191.155	174.681	193.477	171.271	181.705	211.216	217.844	127.602	252.364	165.4	164.717	189.306	183.031	179.312	175.721	178.208	175.472	154.851	188.385	194.879	222.7	176.854	215.678	176.251
0.64_279.2314m/z	279.231	0.639167	pos	M+H	C18H30O2	-1.78081	81.7222	100 - 19.9 - 2.28 - 0.193	LMFA02000298	M054	Isorumelenic acid	Isorumelenic acid	FA	413.924	337.992	232.568	213.368	232.48	184.185	187.159	394.916	716.407	893.196	123.689	371.48	389.083	289.443	330.929	334.706	308.358	448.03	347.589	170.318	282.716	310.117	447.509	538.456	423.945	458.23	258.685	299.033	365.771	257.069	243.248	331.569	328.344	267.879	241.246	266.743
1.24_301.2170m/z	301.217	1.23785	neg	M-H	C20H30O2	-0.950369	90.1566	100 - 22.1 - 2.73 - 0.244	LMFA01031033	M055	Bosseopentaenoic acid	Bosseopentaenoic acid	FA	233.468	246.206	248.545	209.955	248.899	258.712	237.082	329.886	438.364	241.412	331.097	166.298	201.126	224.84	229.798	357.523	330.658	420.256	270.629	210.205	330.541	403.098	222.956	522.084	140.846	400.445	323.647	138.885	141.445	144.473	108.797	168.862	259.528	128.082	262.567	355.947
4.85_520.5090m/z	520.509	4.84983	pos	M+NH4	C34H62O2	0.335209	90.0677	100 - 37.6 - 7.27 - 0.964	135636461	M056	Linolenyl palmitate	Linolenyl palmitate	FA	227.823	234.048	235.005	240.389	235.397	246.171	243.552	324.238	321.958	287.956	294.154	245.331	108.267	267.007	182.995	135.84	130.879	13.9718	198.225	103.789	163.227	297.517	255.696	219.296	99.2683	198.881	234.627	323.595	267.781	243.13	204.162	257.75	216.607	287.469	246.132	339.294
6.49_604.6026m/z	604.603	6.4854	pos	M+NH4	C40H74O2	-0.146164	90.8174	100 - 44.2 - 9.94 - 1.52 - 0.177	173737431	M057	Gondoyl-linoleate	Gondoyl-linoleate	FA	279.955	320.634	307.248	311.663	331.158	359.418	338.507	489.102	286.339	218.51	439.44	358.518	178.934	384.26	292.974	212.038	188.208	49.3872	312.375	150.783	218.772	449.703	347.504	326.878	196.513	344.506	324.927	522.677	381.87	342.164	315.932	343.751	281.999	522.961	429.639	361.99
5.09_519.3818m/z	519.382	5.09123	pos	M+Na	C33H52O3	1.78244	85.2512	100 - 36.4 - 7.05 - 0.959 - 0.102	LMFA01031127	M058	31-hydroxy-4Z,18Z,29E-tritriacontatrien-2,32-diynoic acid	31-hydroxy-tritriacontatrien-2,32-diynoic acid	FA	196.413	261.283	349.382	267.678	238.953	325.777	361.132	190.894	252.822	389.384	201.451	224.475	223.82	206.186	164.79	242.442	200.392	20.2854	249.563	173.065	320.942	194.373	202.389	246.287	271.084	243.822	387.791	246.227	197.515	154.909	165.344	248.182	294.927	273.407	298.445	307.347
2.56_255.2321m/z	255.232	2.55615	neg	M-H	C16H32O2	-3.27047	93.2226	100 - 17.7 - 1.89 - 0.15	7982092	M059	4,8,12-trimethyl-tridecanoic acid	4,8,12-trimethyl-tridecanoic acid	FA	955.778	950.879	915.351	852.548	1038.32	1009.56	1037.68	658.677	1583.15	788.671	813.333	889.123	558.066	439.071	429.199	644.495	913.665	840.781	674.887	515.336	638.733	600.558	578.169	554.556	437.303	473.538	979.499	369.674	404.593	725.002	345.412	358.7	823.316	535.639	491.626	738.408
0.59_204.1231m/z	204.123	0.589183	pos	M+H	C9H17NO4	0.543827	93.5287	100 - 10.4 - 1.31	332976972	M060	DL-Acetylcarnitine	DL-Acetylcarnitine	FA	367.687	335.245	220.152	233.49	249.125	193.603	145.154	243.891	275.907	256.19	251.474	341.413	273.219	316.13	221.187	251.542	284.049	486.03	433.252	291.187	627.293	428.179	296.373	518.814	318.727	443.73	302.877	209.716	266.396	188.455	178.646	338.51	324.718	296.37	229.694	202.302
0.57_203.0526m/z	203.053	0.5749	pos	M+Na	C6H12O6	-0.19605	96.3206	100 - 6.86 - 1.43	LMFA01050532	M061	Fuconic acid	Fuconic acid	FA	843.378	747.957	543.259	627.117	656.681	549.158	406.693	697.002	843.165	1024.84	751.28	907.608	811.53	821.175	735.227	831.861	838.015	872.021	898.002	700.879	1137.85	791.665	803.281	875.777	823.616	1015.38	692.131	503.099	805.779	455.13	649.578	732.732	680.482	654.893	622.9	524.756
0.64_1113.7555m/z	1113.76	0.639167	pos	M+Na	C66H107O10P	5.55065	88.1833	100 - 73 - 28.3 - 7.7 - 1.64 - 0.29	49703624	M062	Dodecaprenyl phosphate-galacturonic acid	Dodecaprenyl phosphate-galacturonic acid	FA	701.601	663.168	400.03	475.846	344.275	326.354	327.246	767.441	1269.7	1560.17	337.134	663.476	653.961	491.598	655.431	651.61	603.976	903.939	700.78	435.628	577.353	561.783	863.755	908.382	736.398	912.713	513.146	581.536	656.249	480.085	483.195	597.221	580.498	439.353	411.627	549.64
8.36_589.5191m/z	589.519	8.3632	pos	M+H	C38H68O4	0.0513764	77.2688	100 - 42 - 9.43 - 1.49 - 0.185	173737437	M063	Mayolene-20	Mayolene-20	FA	253.1	363.798	453.213	395.778	471.239	465.757	527.204	563.959	67.0898	326.012	730.828	385.914	378.481	350.063	356.15	249.815	526.88	271.711	495.17	202.313	268.201	364.491	294.261	231.522	305.124	398.647	310.803	397.285	201.521	637.217	523.314	345.006	291.986	237.599	585.371	477.126
0.59_162.1126m/z	162.113	0.589183	pos	M+NH4	C7H12O3	0.566127	94.7043	100 - 7.82 - 0.882	7850256	M064	5-aceto valeric acid	5-aceto valeric acid	FA	252.647	235.526	133.867	169.788	186.884	149.315	88.7167	160.128	190.403	261.398	132.086	155.003	227.963	179.179	154.114	210.364	153.2	285.91	258.754	214.973	401.271	270.918	183.547	372.469	228.39	258.98	108.648	244.588	283.26	101.411	190.209	238.779	227.464	201.712	176.174	177.361
4.93_614.4968m/z	614.497	4.92768	pos	M+NH4	C35H64O7	-3.72883	87.4111	100 - 38.9 - 8.78 - 1.46 - 0.195	332976254	M065	Isoannonacin A	Isoannonacin A	FA	503.526	530.016	617.83	605.434	631.344	600.012	635.904	478.202	652.739	926.175	457.323	529.497	615.506	471.135	421.642	556.169	524.556	27.2648	623.014	427.489	797.865	454.237	464.431	582.592	610.603	523.997	707.617	514.101	462.899	354.389	332.491	570.877	602.777	561.666	590.286	529.977
0.80_463.3617m/z	463.362	0.79555	pos	M+H	C25H50O7	-2.62239	90.9932	100 - 27.9 - 5.18 - 0.722	74380340	M066	1-O-alpha-D-glucopyranosyl-1,2-nonadecandiol	1-O-alpha-D-glucopyranosyl-1,2-nonadecandiol	FA	696.939	650.579	655.76	693.371	711.612	632.01	644.947	329.341	486.392	525.278	454.347	552.134	646.173	616.245	477.497	639.635	650.5	548.792	545.077	428.206	935.699	478.158	717.988	660.292	770.869	668.306	701.418	498.618	671.334	408.354	470.379	517.59	690.857	626.797	586.153	511.57
5.08_102.1278m/z	102.128	5.08408	pos	M+NH4	C6H12	0.347143	94.8151	100 - 6.63 - 0.185	135637106	M067	2E-Hexene	2E-Hexene	FA	656.193	700.149	786.495	783.367	790.328	796.454	799.82	606.322	806.745	1046.23	600.19	649.697	650.424	597.633	538.242	649.216	575.385	366.39	713.9	535.681	996.05	583.255	582.587	684.221	851.572	728.951	835.84	665.859	663.361	417.235	555.422	763.146	804.559	754.617	809.165	676.027
1.91_341.3050m/z	341.305	1.9119	pos	M+H	C21H40O3	-0.0157019	83.1363	100 - 23.3 - 3.21 - 0.326	7982764	M068	5-oxo-heneicosanoic acid	5-oxo-heneicosanoic acid	FA	1409.49	1244.61	1234.71	1166.61	1059.13	1054.79	1026.99	956.917	984.328	892.305	1341.07	1413.13	1069.2	1407.67	1506.97	1129.85	1132.32	1109.56	1190.47	986.354	1146.99	1309.07	1463.93	1223.86	1352.76	1142.41	1293.44	1367.91	1188.72	1385.42	1194.21	1261.34	1299.63	1500.4	1266.19	1161.27
4.98_522.5974m/z	522.597	4.97768	pos	M+NH4	C36H72	0.282719	92.5731	100 - 39.8 - 7.7 - 0.966	135637150	M069	(21-Methyl-8Z-pentatriacontene	21-Methyl-pentatriacontene	FA	1187.09	1197.63	1400.94	1390.1	1367.21	1325.59	1364.89	358.474	361.35	596.181	282.482	190.976	618.308	322.05	270.686	345.26	1170.14	237.998	628.717	292.737	710.733	359.6	316.615	216.846	807.457	236.387	877.386	402.755	464.126	148.485	597.97	407.748	346.351	196.713	233.645	145.938
2.63_281.2477m/z	281.248	2.6278	neg	M-H	C18H34O2	-3.34631	94.2866	100 - 19.9 - 2.29 - 0.194	LMFA01140041	M070	Cyclopentanetridecanoic acid	Cyclopentanetridecanoic acid	FA	2420.81	2383.92	2434.48	2072.86	2427.09	2471.85	2253.08	2626.15	5560.35	3231.44	3714.59	4168.88	1845.07	1944.63	1789.22	2462.52	3699.86	3413.58	2986.77	1813.12	2834.91	2657.67	2622.65	2142.25	2366.17	2751.09	4271.36	1249.31	1519.56	2581.33	1347.95	1361.25	3617.19	2311.39	2230.52	2510.63
0.80_477.3799m/z	477.38	0.79555	pos	M+H	C26H52O7	2.7159	95.3024	100 - 29 - 5.49 - 0.779	74380339	M071	1-O-alpha-D-glucopyranosyl-1,2-eicosandiol	1-O-alpha-D-glucopyranosyl-1,2-eicosandiol	FA	2042.64	1962.11	1897.56	2040.56	1924.96	1818.01	1914.35	954.32	1345.77	1501.07	1256.42	1531.6	1886	1686.15	1335.94	1791.58	1910.26	1517.84	1547.09	1245.31	2718.69	1326.03	2062.64	1906.35	2115.88	1788	1980.45	1445.72	1915.39	1136.61	1335.81	1433.6	1936.71	1769.13	1613.34	1413.42
0.57_140.0682m/z	140.068	0.5749	pos	M+Na	C5H11NO2	0.0513162	93.9555	100 - 5.98 - 0.56	85291369	M072	2-Amino-3-methylbutanoic acid	2-Amino-3-methylbutanoic acid	FA	1378.74	1180.16	1248.68	1295.73	1256.59	1113.43	1024.11	816.894	1177.09	1033.15	1017.34	1096.35	1237.55	709.694	970.404	1877.51	1182.97	1497.62	947.342	1125.29	1545.18	1033.78	930.983	1322.83	2170.27	1263.73	1405.55	1420.54	1386.21	871.3	1463.63	878.838	1824.72	1456.34	1135.43	1189.42
2.21_279.2319m/z	279.232	2.21408	neg	M-H	C18H32O2	-3.93771	94.6006	100 - 19.9 - 2.29 - 0.193	LMFA02000324	M073	3Z,9Z-Octadecadienoic acid	Octadecadienoic acid	FA	5019.53	5154.85	5387.54	4479.96	5288.95	5241.85	4994.71	5546.19	7386.31	4528.5	5721.07	5921.12	3918.76	3788.49	3407.61	4143.55	7344.78	7174.44	5855.14	3755.06	5521.06	6045.38	4578.72	3789.35	4214.82	5450.58	7805.39	3262.53	3865.56	6778	3481.42	3442.71	7000.59	4856.55	6466.73	7968.23
1.99_327.2321m/z	327.232	1.99363	neg	M-H	C22H32O2	-2.66379	94.7721	100 - 24.2 - 3.22 - 0.307	7850049	M074	DHA	DHA	FA	5245.59	5585.05	5257.68	4561.19	5440.21	5160.47	5020.51	5077.89	6148.3	4223.25	7175.47	5556.94	4684.51	5798.32	5572.29	4477.78	6234.4	5753.9	6653.21	4877.34	3532.48	6176.31	4953.15	7337.11	5470.6	5032.26	6056.23	5411.9	4016.9	9518.19	5631.37	3927.93	4612.24	5384.48	4616.59	5766.95
4.92_337.2736m/z	337.274	4.92055	pos	M+Na	C19H38O3	7.35528	92.0306	100 - 21.1 - 2.73 - 0.264	7850169	M075	19-hydroxy-nonadecanoic acid	19-hydroxy-nonadecanoic acid	FA	5866.9	6430.22	6928.23	6759.8	7061.35	7051.76	6754.09	13999	4620.43	6618.88	6838.17	5263.92	8668.32	7125.28	5646.5	5701.96	9599.62	1905.97	9808.58	3819.26	4129.05	10733.7	4810.17	4697.13	5277.57	7308.05	5639.55	7249.86	3893.57	11505.8	5449.04	5516.51	4207.14	5367.8	6559.78	5833.37
6.95_397.3824m/z	397.382	6.94762	pos	M+Na	C27H50	5.02707	97.0379	100 - 29.8 - 4.28 - 0.394	135637435	M076	3,6,9-Heptacosatriene	3,6,9-Heptacosatriene	FA	1653.26	3054.23	5238.67	4354.99	2816.93	5333.04	6722.09	1411.13	2767.71	2717.75	1296.13	2614.88	3126.16	3034.22	3515.32	6459.34	2042.83	0.300313	2942.63	2648.62	3862.81	1423.99	3886.58	3955.29	6446.58	3931.15	4484.23	3126.3	3640.4	3156.48	5885.16	6748.63	3665.81	4922.69	6242.79	4423.24
1.24_319.2271m/z	319.227	1.23785	neg	M-H	C20H32O3	-2.48053	95.4852	100 - 22.1 - 2.94 - 0.291	4266125	M077	3R-HETE	3R-HETE	FA	7534.65	7909.52	7812.88	6960.59	7833.01	8186.09	7798.78	9737.36	12854.4	8103.6	9951.28	5375.86	6533.83	6883.55	7396.83	11002.3	10418	13350.9	9068.12	7099.14	11151.2	11993.3	6935.49	16161.2	4775.59	12243	10270.5	4794.45	4512.89	4880.09	4312.02	5647.64	7859.18	4129.71	7799.37	11099.4
1.91_524.6123m/z	524.612	1.9119	pos	M+NH4	C36H74	-1.04915	67.3582	100 - 39.8 - 7.7 - 0.967	135637583	M078	7-Methylpentatriacontane	7-Methylpentatriacontane	FA	18191.4	15685.3	14806.1	12015.9	12638.2	13303.4	10937.1	12284.7	10762.3	5880.69	20491.2	18434	12014.4	19277	28236.2	11322.7	15682.2	12471	15064.9	12790	10123.9	21370.2	22995.8	16105.5	15135	13349.9	14376	22009.9	15841.8	25915.4	18677.6	17043.2	15129.9	22781.1	13543.9	15501.3
2.12_303.2321m/z	303.232	2.12183	neg	M-H	C20H32O2	-2.92877	95.6874	100 - 22.1 - 2.73 - 0.245	7982310	M079	4Z,8Z,11Z,14Z-eicosatetraenoic acid	eicosatetraenoic acid	FA	13378.1	13523.7	13609.2	12116.7	13904.2	13894.3	13966.3	11511.2	16747.2	10697.6	15514.1	12581.4	11810.2	14160.6	12547.4	11072.8	16215.7	13426.2	14215.3	12479.5	9429.45	16422.7	13708.4	12964.2	12137.3	14217.5	16204.3	13528.3	12180.1	21231.6	12424	11797.9	12481.1	14780.5	13784.3	17435.2
8.23_575.5037m/z	575.504	8.2275	pos	M+H	C37H66O4	0.482836	89.1802	100 - 40.9 - 8.98 - 1.39 - 0.169	173737436	M080	Mayolene-19	Mayolene-19	FA	9299.12	10285.5	10631.5	10626.5	11277.5	10711.2	10531.5	15546.4	10006.5	11990	14484.3	8309.73	12888.8	9677.13	10649.1	13241.1	13131.8	12787.4	12165.3	6768.73	9580.46	10950.3	7801.76	9784.85	10114.1	6682.35	9822.96	11710.8	8446.58	9472.38	10553.9	9520.29	10795.7	8885.9	9274.97	10592.8
8.68_414.3214m/z	414.321	8.67618	pos	M+NH4	C23H40O5	-0.0317501	80.7156	100 - 25.5 - 4.15 - 0.506	135636279	M081	10-F2-dihomo-IsoP	10-F2-dihomo-IsoP	FA	18314.1	21936.1	23380.5	21503.1	25533.3	26641.6	21729.1	14880.5	14741.7	22086.4	24170.5	22007.4	16967.5	24107	26515.9	17488.7	7916.67	16649.4	14789	14084	19984.6	14567.1	25457.3	27163.7	26624.6	16751.4	22910.5	27578.3	21766.2	16547.8	24395.2	24750.6	28881.3	30165.7	17748.6	15609.3
6.51_369.3515m/z	369.352	6.50683	pos	M+Na	C25H46	6.82312	94.2947	100 - 27.6 - 3.65 - 0.31	135637239	M082	3Z,6Z,9Z-Pentacosatriene	Pentacosatriene	FA	25072.2	27706.2	38193.6	32609.5	34447.6	33250.2	39557.8	15226.1	32410.3	23807	13924.8	25544.5	23062	23382	23841.5	24932.8	18571.1	113.101	20796.3	15650.2	29069.3	19905.8	24881.5	31978.5	24046.9	20764.1	29799.9	25803.8	27391	20747.5	29643.8	33197	35558.8	28697.3	34920.9	28972.1
8.36_587.5037m/z	587.504	8.3632	pos	M+Na	C36H68O4	4.79056	85.8957	100 - 39.9 - 8.56 - 1.3 - 0.155	332976572	M083	FAHFA(18:1(9Z)/13-O-18:0)	FAHFA(18:1/13-O-18:0)	FA	49478.3	61325.5	67994.5	65635.3	71245.3	71905.5	70644.7	87421.8	27415	49666.9	113898	61388.3	65599.6	54474.2	58571.7	54005.4	80420.9	50113.1	82042.9	34613.8	42415.5	70618.9	48728.5	45386	55721.5	66256.5	45482.3	60724.5	39524	94921.2	77634.2	54915.1	52669.2	45305.4	78688.3	69962.2
1.23_433.2366m/z	433.237	1.23072	neg	M-H	C21H39O7P	1.12629	85.7834	100 - 23.4 - 4.06 - 0.523	332977174	M084	LPA(0:0/18:2(9Z,12Z))	LPA(18:2)	LPA	307.076	316.674	316.234	304.289	332.706	330.084	296.918	95.6628	184.063	4.94209	221.823	176.486	317.033	247.87	243.857	386.295	573.944	286.406	151.865	379.578	278.422	242.593	182.905	288.761	314.575	521.353	374.81	442.519	397.416	318.406	307.078	346.792	501.069	207.249	341.912	473.628
1.53_454.2932m/z	454.293	1.53483	pos	M+NH4	C21H41O7P	0.772026	91.9274	100 - 23.5 - 4.07 - 0.524	332977175	M085	lysophosphatidic acid	lysophosphatidic acid	LPA	346.283	298.246	292.845	323.283	291.893	283.706	244.91	509.335	388.451	338.992	498.168	315.477	340.956	398.545	385.995	470.484	403.148	428.814	350.515	210.791	362.032	456.824	347.7	420.799	372.01	282.304	285.263	361.67	339.153	370.087	368.294	253.327	363.301	326.541	209.485	215.238
1.12_468.3084m/z	468.308	1.11562	pos	M+NH4	C22H43O7P	-0.213164	93.3478	100 - 24.6 - 4.32 - 0.569	123067340	M086	PA(19:1(9Z)/0:0)	LPA(19:1)	LPA	900.514	801.176	748.825	781.016	781.931	730.676	636.625	655.883	829.729	682.975	893.382	899.814	645.351	1241.26	1032.62	888.847	790.391	972.78	744.531	521.841	1106.2	864.595	887.939	840.83	874.724	1022.79	1049.73	783.586	984.62	897.323	944.482	943.132	858.479	996.966	667.495	597.906
2.00_482.3244m/z	482.324	1.9976	pos	M+NH4	C23H45O7P	0.699897	93.631	100 - 25.7 - 4.6 - 0.617	123067341	M087	PA(20:1(11Z)/0:0)	LPA(20:1)	LPA	1178.09	1065.25	1063.1	1062.11	1047.17	1002.41	934.102	1608.21	1285.35	817.013	1649.69	1095.61	970.306	1167.2	1143.73	1284.52	1418.54	1151.38	1263.29	669.569	1111.14	1505.42	1016.34	1144.76	1052.32	1156.81	1079.61	1247.01	1173.77	1551.86	1304.64	1009.57	1086.97	1066.43	1019.25	1155.58
1.18_457.2364m/z	457.236	1.1813	neg	M-H	C23H39O7P	0.672502	89.0225	100 - 25.6 - 4.58 - 0.613	74380470	M088	PA(20:4(5Z,8Z,11Z,14Z)/0:0)	LPA(20:4)	LPA	1057.34	1129.82	1098.36	1026.53	1146.78	1114.41	1044.31	384.925	686.218	126.299	1078.26	658.32	1243.97	957.229	1162.96	1257.42	1915.32	935.285	897.171	1843.58	697.046	1128.88	716.106	1545.23	1465.78	1318.1	1349.83	1513.81	1208.03	1276.72	1297.46	1052.22	1781.03	766.637	964.539	1230.33
1.12_452.2792m/z	452.279	1.12418	neg	M-H	C21H44NO7P	1.97372	82.13	100 - 23.9 - 4.16 - 0.54	4266272	M089	PC(13:0/0:0)	LPC(13:0)	LPC	99.6829	107.234	86.7526	88.263	97.269	102.493	87.7216	90.0727	104.399	58.5868	97.0314	108.053	75.6838	146.085	126.06	94.8994	99.9318	103.039	101.964	80.757	118.951	108.392	120.307	82.8676	85.3335	109.082	96.6066	96.8033	105.477	124.346	105.467	128.388	90.2719	109.66	74.1581	65.3499
2.96_580.4329m/z	580.433	2.96487	pos	M+H	C30H62NO7P	-1.35925	80.2196	100 - 33.8 - 6.97 - 1.07 - 0.133	7983949	M090	PC(22:0/0:0)	LPC(22:0)	LPC	105.39	95.382	115.13	112.266	111.454	86.198	112.748	74.4459	53.2488	91.9205	135.184	109.288	99.5915	148.548	118.771	99.8233	92.8121	89.3234	102.757	71.4262	105.62	94.2008	102.452	90.0216	134.579	84.183	87.7561	114.892	167.754	130.869	138.667	113.826	119.135	120.586	121.078	119.957
1.08_518.3246m/z	518.325	1.07992	pos	M+H	C26H48NO7P	1.0182	85.5255	100 - 29.3 - 5.58 - 0.797	7983934	M091	PC(18:3(9Z,12Z,15Z)/0:0)	LPC(18:3)	LPC	193.696	177.859	142.841	156.799	129.707	136.483	123.086	146.03	129.568	78.2106	148.058	157.585	174.162	177.867	214.215	217.764	175.151	186.028	105.218	79.5598	247.633	152.645	157.64	152.002	157.826	166.517	170.136	193.695	230.109	181.937	173.229	123.954	221.162	228.915	223.341	212.891
2.19_510.3925m/z	510.393	2.18985	pos	M+H	C26H56NO6P	1.37697	83.0942	100 - 29.4 - 5.39 - 0.74	14713951	M092	PC(O-18:0/0:0)	LPC(O-18:0)	LPC	147.853	101.653	126.52	109.564	121.807	99.5924	106.647	77.9935	97.0702	77.4327	114.148	143.791	138.373	121.523	183.377	131.866	91.0426	119.188	82.4943	96.7373	134.744	101.683	104.935	171.187	113.112	119.989	128.774	150.377	167.326	112.029	159.995	110.407	165.585	149.2	105.401	134.273
1.53_544.3381m/z	544.338	1.53483	pos	M+Na	C26H52NO7P	1.49957	84.5066	100 - 29.4 - 5.59 - 0.799	7983928	M093	PC(18:1(9Z)/0:0)	LPC(18:1)	LPC	212.849	203.757	145.561	148.447	171.418	149.918	111.427	201.196	198.229	184.537	259.853	258.981	187.128	313.189	237.997	274.871	217.647	283.072	155.329	179.293	244.228	289.95	212.201	197.953	270.036	238.839	202.612	196.953	216.628	199.083	232.25	144.691	224.488	205.042	123.545	139.873
1.26_570.3561m/z	570.356	1.25773	pos	M+H	C30H52NO7P	1.28857	85.8926	100 - 33.7 - 6.93 - 1.06 - 0.132	332977124	M094	LysoPC(22:5(7Z,10Z,13Z,16Z,19Z))	LPC(22:5)	LPC	158.52	99.3648	115.639	147.059	151.841	122.13	116.054	249.875	141.945	141.821	199.808	156.634	191.093	181.553	223.615	252.056	125.361	170.692	113.311	89.6297	101.621	129.938	114.718	252.452	273.456	55.6597	113.808	271.755	197.804	91.1639	227.782	67.126	183.418	99.4401	50.3293	63.7349
2.43_552.4027m/z	552.403	2.43123	pos	M+H	C28H58NO7P	0.673189	88.33	100 - 31.6 - 6.26 - 0.928 - 0.112	7983941	M095	PC(20:0/0:0)	LPC(20:0)	LPC	318.095	250.147	276.397	291.683	263.32	242.351	249.369	144.765	124.904	149.862	301.492	224.761	251.045	299.94	264.915	237.641	272.315	236.877	217.865	198.289	248.64	258.371	329.423	243.897	279.57	290.663	250.284	361.478	378.195	306.973	407.047	280.87	416.809	312.255	296.271	293.327
0.80_542.3243m/z	542.324	0.8027	pos	M+H	C28H48NO7P	0.401163	91.3765	100 - 31.5 - 6.23 - 0.921 - 0.111	7983946	M096	PC(20:5(5Z,8Z,11Z,14Z,17Z)/0:0)	LPC(20:5)	LPC	149.136	129.111	111.36	96.9649	121.41	78.8132	91.7479	167.445	125.022	153.29	149.716	27.5252	204.982	117.78	192.007	328.834	171.819	237.828	132.995	137.641	138.4	258.602	127.093	412.175	44.0537	119.9	94.1186	82.1272	129.291	52.9065	108.088	37.2963	208.243	49.3343	54.5835	46.0627
1.91_524.3709m/z	524.371	1.9119	pos	M+H	C26H54NO7P	-0.325469	95.9459	100 - 29.4 - 5.6 - 0.801	7983922	M097	PC(18:0/0:0)	LPC(18:0)	LPC	1582.13	1438.95	1618.67	1076.07	1036.17	1270.29	1179.25	1191.1	896.388	217.267	2179.14	1835.93	970.457	1868.53	3138.12	807.294	1275.39	945.248	1143.33	1200.72	438.272	2079.55	2474.36	1321.68	1155.17	1004.22	1172.84	2273.3	1518.75	2987.21	1782.01	1543.52	1425.1	2483.39	1396.14	1524.12
1.68_482.3608m/z	482.361	1.6848	pos	M+H	C24H52NO6P	0.636026	92.5545	100 - 27.1 - 4.78 - 0.631	14713947	M098	PC(O-16:0/0:0)	LPC(O-16:0)	LPC	763.393	688.32	646.875	690.454	642.444	629.414	583.612	448.938	646.292	562.881	713.014	791.842	706.081	860.074	961.547	771.789	580.358	744.974	527.101	534.14	752.094	574.641	729.277	822.299	742.211	831.292	628.775	788.609	970.791	631.802	820.837	608.256	883.545	818.121	638.722	676.165
1.75_508.3758m/z	508.376	1.74837	pos	M+H	C26H54NO6P	-0.604615	91.1943	100 - 29.3 - 5.38 - 0.738	14713970	M099	PC(P-18:0/0:0)	LPC(P-18:0)	LPC	876.798	840.555	765.637	874.394	853.964	809.973	684.869	618.59	926.28	796.595	994.814	973.196	839.207	1077.41	1171.19	982.01	715.159	991.771	686.704	758.823	978.988	805.634	904.859	1009.76	967.494	1004.33	769.912	888.877	1120.42	755.279	979.261	825.663	981.748	900.426	765.18	817.287
1.49_572.3723m/z	572.372	1.48555	pos	M+H	C30H54NO7P	2.14961	88.598	100 - 33.7 - 6.94 - 1.06 - 0.132	123061577	M100	PC(22:4(7Z,10Z,13Z,16Z)/0:0)	LPC(22:4)	LPC	993.429	967.865	734.485	813.455	824.768	726.049	594.416	595.199	566.113	404.612	1142.05	1273.08	940.232	1869.98	1694.91	1640.17	1038.45	1427.67	679.156	660.805	913.344	1480.51	1251.68	1060.62	1035.09	865.114	912.788	1346.25	1214.45	1242.56	1387.74	880.852	1076.38	1022.86	442.524	668.726
1.95_550.3871m/z	550.387	1.95475	pos	M+H	C28H56NO7P	0.711058	92.8849	100 - 31.6 - 6.25 - 0.927 - 0.112	7983943	M101	PC(20:1(9Z)/0:0)	LPC(20:1)	LPC	1027.03	979.313	919.068	903.076	883.993	866.868	777.09	561.243	759.504	598.143	908.119	994.416	717.442	1162.43	736.668	692.839	751.949	930.33	757.272	697.861	1001.52	890.699	1458.46	868.453	992.405	989.309	1063.91	925.226	989.915	1276.88	963.5	966.057	1138.19	864.738	1067.81	1161.72
1.27_504.3102m/z	504.31	1.26642	neg	M-H	C25H48NO7P	1.2461	89.1146	100 - 28.2 - 5.27 - 0.74	123061580	M102	PC(17:2(9Z,12Z)/0:0)	LPC(17:2)	LPC	1671.12	1622.33	1495.43	1487.24	1453.24	1435.3	1506.61	2484.8	1724.16	1476.92	1592.66	1492.21	1945.49	1802.32	1648.38	2314.97	1874.67	2177.48	1244.3	1472.19	2175.26	1815.2	1608.7	1402.96	1365.23	1472.93	1502.44	2029.85	2625.51	1451.16	1568.14	1390.81	1769.78	1754.62	1453.68	1444.05
1.54_506.3259m/z	506.326	1.54422	neg	M-H	C25H50NO7P	1.2799	88.6481	100 - 28.2 - 5.28 - 0.741	4266273	M103	PC(17:1(10Z)/0:0)	LPC(17:1)	LPC	1497.15	1430.32	1238.36	1307.46	1261.35	1299.35	1275.79	2045.93	1829.4	1337.31	1714.07	1471.45	1499.2	1982.39	1725.91	1508	1550.05	1811.6	1283.06	1485.64	1434.47	1824.82	1418.09	1380.76	1578.07	1390.9	1222.19	1542.24	1368.05	1655.84	1504.02	1159.49	1261.52	1304.51	1091.1	1171.96
1.16_568.3401m/z	568.34	1.15847	pos	M+H	C30H50NO7P	0.579644	93.1935	100 - 33.7 - 6.93 - 1.06 - 0.132	7983952	M104	PC(22:6(4Z,7Z,10Z,13Z,16Z,19Z)/0:0)	LPC(22:6)	LPC	3168.2	2837.72	2606.03	2669.34	2772.41	2404.67	2162.69	3129.47	2690.34	2741.53	3912.78	3006.2	3739.4	3265.82	5265.17	5059.78	3081.32	3108.55	2802.38	2326.75	2302.06	2804.92	3069.66	5517.47	4952.55	1969.74	2609.44	4173.44	4344.23	2747.62	4334.39	1955.21	4153.51	3251.44	1473.99	1224.69
1.92_508.3412m/z	508.341	1.92198	neg	M-H	C25H52NO7P	0.571152	90.3813	100 - 28.3 - 5.29 - 0.742	7983920	M105	PC(17:0/0:0)	LPC(17:0)	LPC	18938	19640	18757.1	17918.4	18357.9	17483.5	17558.5	18676.5	15610.6	13622.5	19214	18778.6	16811.7	18636.1	22904.2	15735.7	16855.8	17183.8	21205.7	20084.4	16435.9	20517.8	19936.1	19058.9	19059.7	18429.5	17455.5	20329.1	19203.8	21877.3	17487	18842.4	17496.8	21796.3	17966.2	18442.4
1.47_480.3096m/z	480.31	1.4734	neg	M-H	C23H48NO7P	0.138864	92.3409	100 - 26.1 - 4.7 - 0.635	7983912	M106	PC(15:0/0:0)	LPC(15:0)	LPC	23615.8	24794.9	23450.6	22141.5	24065.5	22671.4	22801.7	24618.5	25329.7	22155.5	24472	24075.2	26155.2	27809.9	25084	25930.4	24154.4	27520	25273.6	23636.9	26820.4	24005.6	24872.9	26602	25621.3	22412.4	23042.9	27274.7	27685.2	25336.7	23067.5	24197.8	24775	24104.5	19602	20530.9
1.25_519.3326n	520.34	1.2506	pos	M+H, M+Na	C26H50NO7P	0.165832	94.7274	100 - 29.3 - 5.59 - 0.798	7983931	M107	PC(18:2(9Z,12Z)/0:0)	LPC(18:2)	LPC	22604.1	20961.7	19847.1	21204.3	22093.1	18274.5	17520.8	27030.1	20280.8	17734.2	22358.3	20835	24177.8	23694.6	22976.6	34582.9	23330.7	28435.6	15417.9	14234.9	33655.6	23452.9	21495.8	20432	22110.6	22822.8	22177.3	25511.3	34835.2	19109.7	24311.1	19719.9	28257.5	25450.7	20414.1	19677.1
1.21_543.3325n	544.34	1.2149	pos	M+H, M+Na	C28H50NO7P	0.0256906	94.457	100 - 31.5 - 6.23 - 0.922 - 0.111	7983944	M108	PC(20:4(5Z,8Z,11Z,14Z)/0:0)	LPC(20:4)	LPC	33764.2	30367.8	27268.1	29319.4	31168	25656.9	24458.7	35347.8	26653.6	24947.2	39097.2	31163.7	33679.1	32976.1	43473.6	44405.3	31194.4	34859.9	25599	25281.3	30848.5	36167.7	31293.2	40618.8	42060	24361.8	29628.2	36896.1	48171.3	30240.5	42587.4	22459.5	44313.2	37824.3	23523.9	20004.8
1.91_506.3608m/z	506.361	1.9119	pos	M+H	C26H52NO6P	0.622019	94.9679	100 - 29.3 - 5.38 - 0.737	74380421	M109	PC(P-18:1(9Z)/0:0)	LPC(P-18:1)	LPC	212725	197219	193971	190013	190083	175160	164629	157026	164432	133838	218771	209770	169518	216265	247443	174883	177873	183619	195973	150209	188980	217107	227984	209853	217075	203001	198929	208462	207320	212555	205484	206571	211851	250221	195930	189421
1.46_495.3339n	496.341	1.46412	pos	M+H, M+Na	C24H50NO7P	2.84507	95.714	100 - 27.2 - 4.99 - 0.687	7983914	M110	PC(16:0/0:0)	LPC(16:0)	LPC	231545	212691	199069	207182	210555	188228	166687	189456	213855	186030	237583	237607	225274	276953	246238	276048	208944	260347	202260	149766	273959	211802	239205	249693	242341	222250	225719	227729	275394	203390	232535	222576	247075	237234	168668	176841
1.18_478.2954m/z	478.295	1.1813	neg	M-H	C23H46NO7P	3.13533	82.4993	100 - 26 - 4.69 - 0.634	14714341	M111	PE(18:1(9Z)/0:0)	LPE(18:1)	LPE	127.401	145.378	136.392	136.846	139.379	138.942	122.712	217.082	208.555	178.468	203.194	193.531	153.402	283.904	206.458	214.218	187.215	204.349	141.76	125.957	142.903	165.713	179.812	166.816	141.546	156.529	188.213	146.839	148.563	156.385	124.25	142.893	112.082	160.931	75.9461	108.531
1.32_476.2793m/z	476.279	1.32378	neg	M-H	C23H44NO7P	2.09905	83.6122	100 - 26 - 4.69 - 0.633	332977134	M112	LysoPE(0:0/18:2(9Z,12Z))	LPE(18:2)	LPE	75.4231	76.1232	68.7267	78.3988	87.437	87.4509	75.1648	183.475	114.204	70.0905	69.7106	61.0228	62.5321	78.8462	93.3652	74.9746	99.8791	104.1	86.8294	66.5704	77.6117	156.383	89.7271	65.3662	57.4244	92.8021	77.7994	77.0926	77.9388	82.4205	73.9556	88.8981	65.5615	63.4686	82.1971	72.9118
1.71_466.3301m/z	466.33	1.70812	neg	M-H	C23H50NO6P	-0.380917	80.1963	100 - 26 - 4.49 - 0.581	74380438	M113	PE(O-18:0/0:0)	LPE(O-18:0)	LPE	133.159	139.634	117.461	143.462	119.486	115.205	130.297	123.013	120.215	92.2578	123.691	116.846	133.083	158.215	164.603	128.838	121.683	131.266	104.571	130.042	118.085	115.359	154.014	152.038	111.754	123.079	110.076	169.018	170.7	141.29	142.223	101.312	136.483	135.496	97.3678	114.886
2.23_466.3293m/z	466.329	2.232	pos	M+H	C23H48NO6P	0.18656	85.272	100 - 26 - 4.48 - 0.58	74380441	M114	PE(P-18:0/0:0)	LPE(P-18:0)	LPE	160.221	137.208	119.687	143.438	135.493	137.917	131.737	99.6534	171.795	104.739	186.388	155.612	135.926	154.607	145.611	158.634	122.24	154.986	104.279	81.8818	110.264	137.733	160.76	221.935	96.3875	132.476	206.267	164.76	182.961	128.651	166.261	110.249	178.275	151.289	119.836	224.55
1.27_500.2796m/z	500.28	1.27357	neg	M-H	C25H44NO7P	2.61647	80.3415	100 - 28.2 - 5.26 - 0.737	74380436	M115	PE(20:4(5Z,8Z,11Z,14Z)/0:0)	LPE(20:4)	LPE	196.144	170.258	183.666	163.2	163.71	162.561	149.187	360.082	230.882	139.716	237.937	186.421	173.149	201.169	238.471	208.832	222.57	174.299	238.482	160.031	148.865	326.492	195.917	189.979	180.725	155.468	170.927	217.105	219	244.707	187.522	179.644	192.913	180.017	120.281	120.504
1.61_478.2951m/z	478.295	1.60848	neg	M-H	C23H46NO7P	2.43296	81.6979	100 - 26 - 4.69 - 0.634	332977157	M116	LysoPE(18:1(11Z)/0:0)	LPE(18:1)	LPE	114.869	121.582	118.168	125.123	125.594	113.657	104.552	278.063	299.132	166.066	174.264	122.581	126.969	141.676	121.543	134.515	185.491	164.705	137.762	115.453	122.463	242.057	124.695	144.923	100.795	147.756	122.048	148.476	105.679	161.265	129.413	90.9656	97.5094	93.5648	82.4417	123.321
1.16_552.3122m/z	552.312	1.15988	neg	M-H	C29H48NO7P	4.84244	81.1899	100 - 32.5 - 6.57 - 0.988 - 0.121	332977166	M117	LysoPE(24:6(6Z,9Z,12Z,15Z,18Z,21Z)/0:0)	LPE(24:6)	LPE	109.083	106.876	100.952	123.864	101.463	101.838	90.6137	173.645	127.281	113.123	157.617	126.529	175.788	137.784	243.536	184.502	126.065	117.799	129.665	139.881	63.5077	105.291	124.611	231.476	201.154	48.9806	89.0484	191.136	151.889	125.97	156.532	44.8549	162.806	118.415	35.1173	26.2378
1.73_436.2837m/z	436.284	1.72953	neg	M-H	C21H44NO6P	0.781862	89.3293	100 - 23.8 - 3.94 - 0.49	74380440	M118	PE(P-16:0/0:0)	LPE(P-16:0)	LPE	321.654	337.179	332.848	321.311	357.796	344.283	343.127	266.166	487.464	256.192	424.666	303.681	257.655	317.249	294.401	319.777	297.861	390.165	234.636	355.053	263.952	395.867	342.318	511.405	200.791	303.771	445.196	401.751	356.295	402.114	335.518	276.717	344.709	335.728	289.787	433.877
1.54_452.2783m/z	452.278	1.54422	neg	M-H	C21H44NO7P	0.160518	90.6544	100 - 23.9 - 4.16 - 0.54	332977129	M119	LysoPE(0:0/16:0)	LPE(16:0)	LPE	732.393	732.741	709.131	676.875	770.437	747.527	697.458	1282.41	899.478	737.362	992.812	634.124	764.758	818.624	814.014	882.884	997.051	842.429	939.22	655.474	738.797	1006.78	711.112	868.777	806.076	553.424	605.545	869.853	712.179	922.588	816.223	618.271	657.603	617.518	493.82	507.36
1.46_478.3293m/z	478.329	1.46412	pos	M+H	C24H48NO6P	0.111391	95.9954	100 - 27.1 - 4.76 - 0.628	74380442	M120	PE(P-19:1(12Z)/0:0)	LPE(P-19:1)	LPE	1718.65	1616.25	1517.56	1656.6	1656.57	1456.45	1293.84	1413.75	1677.32	1401.83	1839.97	1806.09	1568.29	2057.72	1823.46	2086.85	1506.06	2042.58	1507.2	1135.98	2032.69	1647.78	1779.51	1950.51	1835.63	1709	1709.55	1753.18	2126.17	1567	1819.09	1781.63	1922.38	1781.59	1302.22	1435.12
2.01_480.3097m/z	480.31	2.0079	neg	M-H	C23H48NO7P	0.362562	90.2298	100 - 26.1 - 4.7 - 0.635	332977131	M121	LysoPE(0:0/18:0)	LPE(18:0)	LPE	2203.43	2345.35	2154.48	1999.92	2266.25	2117.65	2015.63	4276.22	2744.59	1825.55	3246.54	2130.82	2073.72	2253.73	2280.98	2418.94	3132.98	2394.51	2879.87	1923.56	1937.34	3252.34	1896.84	2117.82	1971.76	2133.95	1963.67	2559.94	2262.16	3652.71	2500.06	1919.05	1848.19	1872.47	1846.6	2390.18
1.22_528.3102m/z	528.31	1.22357	neg	M-H	C27H48NO7P	1.2706	87.5908	100 - 30.4 - 5.9 - 0.857 - 0.101	332977150	M122	LysoPE(0:0/22:4(7Z,10Z,13Z,16Z))	LPE(22:4)	LPE	1958.12	1950.26	1796.93	1949.02	1795.29	1916.15	1913.46	2676.96	1874.9	1623.8	2379.59	1960.22	2224.06	2102.73	2738.29	2391.19	2128.42	2214.47	1888.87	2322.76	1562.43	2318.1	2032.9	2460.34	2351.41	1234.99	1743.98	2608.49	3021.21	2090.28	2307.26	1268.42	2344.95	2265.39	1348.79	1165.73
2.08_538.3865m/z	538.387	2.08258	pos	M+H	C27H56NO7P	-0.383078	91.9414	100 - 30.5 - 5.92 - 0.863 - 0.102	14715410	M123	PE(22:0/0:0)	LPE(22:0)	LPE	1335.48	1260.6	1257.22	1309.4	1184.44	1137.65	1108.42	649.904	756.958	560.278	1094.03	790.769	944.894	1036.88	874.995	805.321	928.492	938.706	869.907	828.399	1224.98	1064.92	1272.36	835.254	1034.25	1231.01	1522.21	1687.28	1570.88	1480.95	1471.94	1319.07	1487.81	1625.13	1554.97	1584.74
1.05_544.2704m/z	544.27	1.0454	neg	M-H	C26H44NO9P	4.28594	80.2477	100 - 29.3 - 6 - 0.919 - 0.116	74380446	M124	PS(20:4(5Z,8Z,11Z,14Z)/0:0)	LPS(20:4)	LPS	163.093	148.264	135.079	138.466	149.338	136.975	142.971	297.946	158.4	238.843	260.454	101.457	219.963	105.087	114.822	210.67	138.123	178.797	105.421	147.163	212.819	262.765	205.228	331.383	41.1243	142.454	190.138	193.532	122.392	94.8694	213.603	45.4319	142.312	98.2167	109.329	250.456
0.81_560.3362m/z	560.336	0.809833	pos	M+Na	C26H52NO8P	7.3821	82.284	100 - 29.4 - 5.81 - 0.862 - 0.105	123063864	M125	PS(P-20:0/0:0)	LPS(P-20:0)	LPS	124.082	120.982	115.312	110.201	102.533	79.8651	97.6571	204.694	155.001	218.185	195.503	20.5888	203.267	118.992	203.81	367.04	150.751	248.566	135.037	158.339	161.585	248.127	94.1754	438.34	60.0951	146.573	109.395	71.8619	141.094	37.5853	121.98	14.1311	227.027	15.1978	55.3227	25.0216
1.18_538.3167m/z	538.317	1.1813	neg	M-H	C25H50NO9P	2.98365	86.3357	100 - 28.3 - 5.71 - 0.861 - 0.108	123063855	M126	PS(19:0/0:0)	LPS(19:0)	LPS	701.015	705.04	680.177	577.702	684.172	653.258	647.247	1051.71	1095.14	866.084	967.644	895.398	763.263	1311.02	935.92	937.156	871.427	966.53	746.963	651.879	770.466	728.242	834.936	786.237	651.288	667.125	792.977	736.748	690.046	756.111	688.958	708.72	597.803	796.173	394.597	519.998
1.54_566.3464m/z	566.346	1.54422	neg	M-H	C27H54NO9P	0.130712	89.1341	100 - 30.5 - 6.35 - 0.991 - 0.128	123063853	M127	PS(21:0/0:0)	LPS(21:0)	LPS	10729	10958.8	10725.8	9798.33	11237.9	11023.4	10660.2	13664.5	12892.1	9661.98	11851.7	10879.7	10991.3	14396.3	12587.7	11297.5	11396.5	13783.6	9718.83	11356.1	10723.7	14002.5	11355.5	10591.4	12580	10652.2	9868.94	12080	10899.8	12691.2	12086.6	9361.41	10256.2	10419.5	8983.47	9860.5
4.09_732.5541m/z	732.554	4.0884	pos	M+NH4	C40H75O8P	0.435787	94.0702	100 - 44.4 - 11.3 - 2.09 - 0.31	74380448	M128	1-tetradecanyl-2-(8-[3]-ladderane-octanyl)-sn-glycero-3-phospho-(1'-sn-glycerol)	1-tetradecanyl-2-(8-[3]-ladderane-octanyl)-sn-glycero-3-phospho-(1'-sn-glycerol)	MG	1605.47	1586.83	1990.67	2311.95	2245.93	2129.28	2244.96	1858.52	2203.86	1325.14	1742.18	2387.37	1837.38	2511.04	2033.26	2207.18	1639.11	914.79	1933.26	993.453	1902.55	1444.02	2525.71	2417.1	2050.58	1562.24	1956.46	1834.83	1817.29	1727.84	2315.44	2372.41	1627.4	2263.41	1797.75	1295.32
4.39_796.5858m/z	796.586	4.39405	pos	M+NH4	C45H78O10	-9.68421	88.2674	100 - 49.9 - 14.3 - 2.97 - 0.497	123060591	M129	MGDG(18:2(9Z,12Z)/18:2(9Z,12Z))	MGDG(18:2/18:2)	MGDG	10873.5	11423.1	11612.7	9541.49	10724.7	10963.8	8675.39	7046.21	6428.65	4867.96	8718.83	6643.23	4886.9	9286.54	8257.65	3339.34	6330.78	1943.45	10507.3	6197.4	6884.29	12493.9	12738.5	7261.4	9022.88	8532.51	10543.4	13844	8239	14817.9	13346.7	9486.01	7582.39	16349.3	11814.8	10101.5
0.48_690.4258n	708.442	0.482767	pos	M+H, M+NH4	C39H63O8P	-0.413756	71.529	100 - 43.2 - 10.8 - 1.96 - 0.286	123066980	M130	PA(22:6(4Z,7Z,10Z,13Z,16Z,19Z)/14:1(9Z))	PA(22:6/14:1)	PA	719.664	702.731	688.091	689.573	658.282	589.736	624.017	4.81344	6.63966	2.14512	1.81163	2.096	5.76974	0.1642	4.00812	6.49595	1.29284	0.485476	0.0177269	5221.24	0.0120399	5.52568	2.40235	0.669741	0.882212	3.77669	2.74091	4.90296	0	0.186664	4.01335	0	1.39772	4.1576	0.162189	0.0766706
0.55_764.6114m/z	764.611	0.553467	pos	M+NH4	C42H83O8P	-6.67607	59.8398	100 - 46.7 - 12.3 - 2.35 - 0.359	123067012	M131	PA(21:0/18:0)	PA(21:0/18:0)	PA	119.427	153.916	103.993	97.3182	112.875	102.212	84.5465	83.3969	123.73	157.131	147.716	137.993	129.883	142.838	107.981	151.488	166.027	137.646	130.451	145.943	181.298	151.651	161.059	163.939	140.098	183.989	130.652	127.874	122.736	75.5126	121.031	112.505	143.754	145.858	96.6778	99.0954
4.59_724.5277m/z	724.528	4.58618	pos	M+NH4	C41H71O7P	0.146308	93.2542	100 - 45.4 - 11.5 - 2.11 - 0.307	123067285	M132	PA(P-18:0/20:5(5Z,8Z,11Z,14Z,17Z))	PA(P-18:0/20:5)	PA	84.0943	78.6067	60.8782	49.6781	69.0012	72.4317	46.3856	308.787	30.4491	67.273	222.517	24.9547	20.7735	150.837	86.8721	26.6747	36.2558	29.25	65.7928	0	22.8016	152.121	99.3871	29.446	1.42	24.4751	32.5878	218.638	50.0693	133.64	57.4854	82.7139	42.2513	96.83	24.0351	58.5326
5.24_728.5602m/z	728.56	5.24048	pos	M+NH4	C41H75O7P	1.85115	86.0758	100 - 45.5 - 11.5 - 2.11 - 0.308	123067306	M133	PA(P-20:0/18:3(9Z,12Z,15Z))	PA(P-20:0/18:3)	PA	66.4406	95.6603	107.545	94.3701	91.7583	101.532	126.913	85.7601	63.9692	64.9416	90.7587	91.671	73.4771	52.1148	92.6604	73.2454	37.8785	0	83.1651	33.5169	73.788	61.7803	150.02	66.6733	76.8909	60.2479	83.6238	156.515	127.457	64.7107	111.905	123.27	150.986	124.859	98.9242	89.3556
5.53_748.6224m/z	748.622	5.52542	pos	M+NH4	C42H83O7P	1.2112	78.2574	100 - 46.6 - 12.1 - 2.25 - 0.333	123067308	M134	PA(P-20:0/19:0)	PA(P-20:0/19:0)	PA	118.93	128.546	148.318	125.934	118.711	137.949	150.157	69.562	71.5743	63.5088	82.592	103.808	85.9279	141.383	157.94	87.4015	45.1217	11.1563	77.7448	67.1013	92.6424	98.0192	133.351	190.743	71.679	92.5879	127.747	172.528	165.655	133.05	160.874	110.554	131.788	198.63	168.52	114.692
5.65_817.6654m/z	817.665	5.65327	pos	M+H	C47H93O8P	-3.31252	61.2167	100 - 52.2 - 15 - 3.09 - 0.504	123067106	M135	PA(22:0/22:0)	PA(22:0/22:0)	PA	29.2517	67.4799	110.375	130.235	90.5507	103.028	138.916	34.1627	9.59994	22.6497	74.4547	118.891	47.3402	98.4474	106.482	74.4992	36.6101	9.93252	65.101	36.2513	26.4767	75.5046	162.027	97.8427	47.4341	44.9034	73.9223	121.45	116.185	132.959	137.43	92.7932	121.55	112.56	112.102	104.414
0.63_705.4853m/z	705.485	0.632017	pos	M+H	C41H69O7P	-0.0840871	88.0365	100 - 45.4 - 11.5 - 2.11 - 0.307	123067328	M136	PA(P-16:0/22:6(4Z,7Z,10Z,13Z,16Z,19Z))	PA(P-16:0/22:6)	PA	352.789	317.257	161.648	194.937	137.107	165.29	175.059	393.758	600.184	758.861	142.846	336.603	350.667	310.339	319.778	316.387	275.611	401.713	305.12	185.521	249.917	268.803	403.546	483.056	319.02	432.586	225.835	236.913	305.815	243.846	210.828	265.183	242.23	277.613	212.741	251.743
5.12_702.5436m/z	702.544	5.1198	pos	M+NH4	C39H73O7P	0.527093	94.4231	100 - 43.3 - 10.6 - 1.88 - 0.266	123067275	M137	PA(P-18:0/18:2(9Z,12Z))	PA(P-18:0/18:2)	PA	75.8153	114.107	119.035	124.736	138.357	154.491	127.837	123.644	142.124	166.229	108.519	102.673	74.6858	144.424	143.784	83.353	39.3791	0	82.9358	58.1783	90.6266	105.718	142.939	145.829	87.8279	81.9439	76.9863	165.969	116.273	105.708	101.544	129.201	98.8254	114.27	84.8029	68.8877
5.40_776.6175m/z	776.618	5.40402	pos	M+NH4	C43H83O8P	1.51806	85.2411	100 - 47.8 - 12.8 - 2.48 - 0.384	123067119	M138	PA(18:1(9Z)/22:0)	PA(18:1/22:0)	PA	124.81	162.665	190.323	196.076	192.811	207.409	208.852	60.0092	249.956	20.8244	110.495	69.3567	59.4841	60.9792	116.389	52.7455	53.8535	0	62.5032	77.0264	82.9615	89.7383	117.776	99.4461	89.0551	102.768	135.39	245.345	211.33	178.215	216.932	148.496	151.75	278.859	225.806	177.279
5.14_778.5754m/z	778.575	5.14122	pos	M+NH4	C45H77O7P	1.10211	91.7343	100 - 49.8 - 13.6 - 2.65 - 0.409	123067321	M139	PA(P-20:0/22:6(4Z,7Z,10Z,13Z,16Z,19Z))	PA(P-20:0/22:6)	PA	239.078	256.437	324.395	282.601	278.48	321.651	340.774	220.639	229.874	247.52	179.482	261.478	168.49	246.687	278.328	138.854	121.72	0	159.666	134.611	238.899	233.039	315.378	256.533	202.27	175.036	275.094	351.195	356.194	270.824	320.697	284.678	266.255	335.76	295.861	227.143
5.50_780.5907m/z	780.591	5.504	pos	M+NH4	C45H79O7P	0.752485	91.8759	100 - 49.8 - 13.6 - 2.65 - 0.409	123067211	M140	PA(O-20:0/22:6(4Z,7Z,10Z,13Z,16Z,19Z))	PA(O-20:0/22:6)	PA	291.082	323.67	331.098	313.972	343.257	364.697	370.284	233.067	235.159	208.775	263.169	277.108	222.373	259.115	370.743	257.764	192.9	86.0996	239.078	195.138	269.336	264.53	431.658	428.705	260.978	263.652	347.242	465.046	454.137	360.003	475.666	290.748	426.935	409.749	330.3	270.489
4.86_748.5858m/z	748.586	4.85697	pos	M+NH4	C41H79O8P	1.04989	86.74	100 - 45.6 - 11.8 - 2.22 - 0.334	123067127	M141	PA(18:0/20:1(11Z))	PA(18:0/20:1)	PA	613.02	672.585	702.775	679.782	736.013	669.984	669.584	509.706	409.095	470.551	603.59	510.79	328.007	457.202	419.349	379.864	421.62	76.2257	396.614	327.255	592.481	584.848	669.434	532.65	422.225	605.524	647.739	818.785	730.207	606.905	672.773	648.455	687.965	976.249	854.006	785.175
4.61_750.5442m/z	750.544	4.61477	pos	M+NH4	C43H73O7P	1.38078	92.2251	100 - 47.6 - 12.5 - 2.37 - 0.355	123067325	M142	PA(P-18:0/22:6(4Z,7Z,10Z,13Z,16Z,19Z))	PA(P-18:0/22:6)	PA	685.359	702.336	696.847	691.962	728.183	697.504	706.334	776.145	1107.58	1188.95	824.945	792.721	589.8	861.204	774.506	613.064	439.767	462.594	610.94	427.771	890.117	700.411	779.537	791.1	684.341	621.807	624.233	811.84	721.749	502.287	643.239	600.45	690.847	696.807	508.234	563.311
4.36_746.5701m/z	746.57	4.35905	pos	M+NH4	C41H77O8P	0.911641	94.98	100 - 45.5 - 11.8 - 2.21 - 0.333	123067126	M143	PA(18:0/20:2(11Z,14Z))	PA(18:0/20:2)	PA	982.893	1089.58	1096.62	984.984	1031.91	1126.85	866.458	567.758	850.592	674.201	775.128	887.452	805.628	1095.97	693.811	747.924	833.312	117.477	911.388	544.094	1351.31	835.731	1275.79	803.999	774.239	967.8	1011.69	1519.91	998.149	1017.66	1080.75	1110.8	996.301	1434.59	1104.55	1030.56
4.88_718.5777m/z	718.578	4.88483	pos	M+NH4	C40H77O7P	4.5692	87.2826	100 - 44.4 - 11.1 - 2 - 0.287	123067192	M144	PA(O-20:0/17:2(9Z,12Z))	PA(O-20:0/17:2)	PA	678.155	676.418	774.747	776.271	787.956	750.038	789.475	630.312	596.895	698.039	657.787	675.369	586.744	845.895	657.504	625.317	456.465	82.509	572.039	483.776	733.04	627.055	735.755	789.121	599.56	592.768	668.909	866.567	824.352	621.089	680.705	683.269	762.688	840.708	769.044	681.018
4.94_800.6170m/z	800.617	4.94197	pos	M+NH4	C45H83O8P	0.807454	89.276	100 - 49.9 - 13.8 - 2.77 - 0.44	123066936	M145	PA(22:2(13Z,16Z)/20:1(11Z))	PA(22:2/20:1)	PA	1238.4	1395.72	1427.29	1418.91	1383.34	1428.55	1393.95	1253.82	762.432	717.79	1058.83	774.758	857.943	1281.6	810.346	796.226	855.813	202.339	835.652	658.935	1518.3	1323.21	1686.26	591.12	761.614	1401.23	1432.97	1959.01	1376.12	1712.6	1419.87	1612.56	1186.48	1744.46	1752.4	2239.05
8.01_647.5038m/z	647.504	8.00755	pos	M+H	C36H71O7P	4.33302	86.9185	100 - 40 - 9.24 - 1.56 - 0.212	123067244	M146	PA(P-16:0/17:0)	PA(P-16:0/17:0)	PA	1816.5	2112.53	2163.62	2079.61	2131.84	2297.15	2328.13	2363.85	1011.53	2101.79	3566.56	1499.71	2619.5	1706.94	1939.93	2361.16	2469.54	2308.92	2203.24	1154.92	1645.78	1976.24	1394.25	2074.3	1901.51	1417.26	1439.63	2850.3	1652.04	2865.04	2802.17	1651.04	2468.04	1535.33	1869.19	2230.85
4.96_720.5898m/z	720.59	4.96338	pos	M+NH4	C40H79O7P	-0.503215	91.6979	100 - 44.4 - 11.1 - 2 - 0.288	123067299	M147	PA(P-20:0/17:0)	PA(P-20:0/17:0)	PA	2609.41	2757.63	2968.46	2852.78	2992.55	3038.17	2904.38	2220.77	2143.11	2142.73	2579.08	2682.53	1905.09	3295.28	2853.24	1931.3	1556.84	622.875	2022.31	1603.68	2547.5	2742.79	3308.58	3237.86	2120.58	2431.68	2613.43	3528.7	3368.05	2657.34	3173.1	2556.1	2844.75	3355.93	2833.74	2881.12
4.85_824.6155m/z	824.616	4.84983	pos	M+NH4	C47H83O8P	-1.06007	88.701	100 - 52.1 - 14.9 - 3.07 - 0.501	123066974	M148	PA(22:4(7Z,10Z,13Z,16Z)/22:1(11Z))	PA(22:4/22:1)	PA	2208.93	2363.06	2387.58	2290.05	2330.2	2296.36	2305.28	2021.03	1152.55	1082.98	2186.98	1288.03	1328.32	1987.46	1655.43	952.852	1493.44	384.081	2065.18	1431.4	1717.24	3003.48	3278.26	1388.36	1752.86	1741.87	2350.31	3220.11	1810.52	3853.61	2485.46	2217.22	1685.91	3082.14	2734.66	2651.01
5.13_762.6005m/z	762.601	5.12693	pos	M+NH4	C42H81O8P	-0.28133	92.7242	100 - 46.7 - 12.3 - 2.35 - 0.358	123066893	M149	PA(22:1(11Z)/17:0)	PA(22:1/17:0)	PA	27805.8	29934.2	33070.8	31669.1	32306.5	32398.3	32956.2	26151	24801.8	22171.5	30282.7	30047.4	23970.6	28179.6	34666.7	28989.6	21095.4	5535.32	24128.2	17248.7	27778.8	26551.5	29785.3	31389.2	28260.8	29594.1	27302.9	37747.8	35889.3	28001.7	30788.4	32089.2	36952.4	44895.2	32567.8	30995.4
3.75_828.5534m/z	828.553	3.74687	pos	M+H	C48H78NO8P	-0.516829	80.6539	100 - 53.5 - 15.7 - 3.28 - 0.544	123061399	M150	PC(22:6(4Z,7Z,10Z,13Z,16Z,19Z)/18:3(9Z,12Z,15Z))	PC(22:6/18:3)	PC	62.901	33.4613	53.3896	91.7217	57.3543	63.1557	68.6311	105.812	20.4502	22.1831	80.8123	67.4988	76.2696	63.2261	91.6865	125.036	81.8654	75.2014	53.8925	30.1537	112.041	68.8506	75.4605	54.5975	33.4667	41.8981	69.2173	62.4332	97.3935	64.7987	97.4137	63.2223	62.3465	71.8004	77.9667	83.6821
5.14_746.5743m/z	746.574	5.14333	neg	M-H	C41H82NO8P	5.00207	71.464	100 - 46 - 12 - 2.26 - 0.343	7983026	M151	PC(15:0/18:0)	PC(15:0/18:0)	PC	57.7099	82.7576	71.2801	115.036	64.2125	68.6892	124.321	87.2204	62.7556	25.2745	82.2781	88.7184	64.6754	60.9272	97.111	75.3326	52.4071	47.2149	84.3158	41.3044	68.5896	55.4461	83.7432	76.3672	75.4158	55.691	71.0924	90.3495	100.244	86.0446	72.061	87.5168	93.9559	94.5112	56.7798	67.7654
5.85_842.6664m/z	842.666	5.8455	pos	M+H	C48H92NO8P	3.66336	85.1468	100 - 53.6 - 15.8 - 3.31 - 0.549	7983530	M152	PC(20:1(9Z)/20:1(9Z))	PC(20:1/20:1)	PC	91.8246	86.2868	81.2441	129.414	93.1415	106.053	181.155	45.5706	13.3959	17.7459	58.7305	70.9658	68.4682	68.2643	61.3486	87.3652	51.9452	13.8587	64.0949	30.5601	114.049	65.6535	89.0726	77.541	51.6891	63.6898	101.903	105.908	118.909	57.5154	86.3305	76.2591	115.286	100.022	124.947	115.772
4.76_887.7230m/z	887.723	4.757	pos	M+NH4	C50H96NO8P	2.1036	80.7089	100 - 55.9 - 16.9 - 3.66 - 0.624	160779942	M153	PC(24:0/18:2(9Z,12Z))	PC(24:0/18:2)	PC	92.0386	86.7436	109.58	103.651	86.1206	99.0785	98.6518	123.361	30.3971	23.8	112.744	51.7264	47.2139	73.209	67.5424	37.3311	64.2214	22.1443	59.4398	38.3283	94.3154	110.806	94.1116	32.4534	28.5643	89.0852	102.144	102.968	67.8805	113.543	79.5878	111.514	77.6408	119.22	100.433	151.732
5.63_876.6871m/z	876.687	5.63183	pos	M+Na	C50H96NO7P	6.34244	80.3178	100 - 55.8 - 16.7 - 3.54 - 0.589	160780004	M154	PC(P-18:1(9Z)/24:1(15Z))	PC(P-18:1/24:1)	PC	19.4375	28.9406	65.4069	60.3835	37.0102	61.0936	79.8958	5.87582	0.00039867	0	25.0038	57.5427	15.6812	66.1436	65.8414	32.8284	53.8297	0	21.7827	17.1914	49.1544	19.2311	152.691	29.9353	25.2822	45.2701	60.0523	61.6951	66.8688	58.1356	98.9079	46.3701	60.2711	54.4829	108.493	72.4654
4.20_802.6080m/z	802.608	4.19552	pos	M+H	C48H84NO6P	-3.58537	79.0047	100 - 53.5 - 15.2 - 3.06 - 0.481	74380414	M155	1-(2E,6E,10E,14E-phytatetraenyl)-2-(2E,6E,10E,14E-phytatetraenyl)-sn-glycero-3-phosphocholine	1-phytatetraenyl-2-phytatetraenyl-sn-glycero-3-phosphocholine	PC	79.9923	75.9473	99.2841	116.184	120.782	123.229	114.656	49.9351	55.8113	22.3049	79.3671	100.183	130.975	98.9955	119.703	113.53	101.646	29.8609	83.7801	38.3808	155.017	53.4169	112.16	80.715	86.2961	104.11	97.2968	122.534	113.433	88.5539	121.2	129.135	120.076	152.596	148.25	110.837
0.67_726.5047m/z	726.505	0.667717	pos	M+Na	C38H74NO8P	0.456788	76.2088	100 - 42.6 - 10.5 - 1.9 - 0.275	7982972	M156	PC(14:0/16:1(9Z))	PC(14:0/16:1)	PC	312.549	269.668	241.664	263.435	224.208	148.892	174.31	275.919	418.096	609.587	178.375	280.496	316.78	266.42	280.033	286.917	251.051	344.109	307.647	209.117	253.883	270.735	352.798	395.601	368.626	424.131	226.192	261.251	365.148	233.835	226.179	279.101	274.309	242.382	249.788	238.649
0.66_595.4106m/z	595.411	0.660583	pos	M+NH4	C29H56NO8P	4.27091	81.4902	100 - 32.7 - 6.81 - 1.06 - 0.136	7983317	M157	PC(18:0/3:1(2E))	PC(18:0/3:1)	PC	180.828	147.934	134.638	107.278	105.803	93.2455	110.17	130.461	190.203	285.606	117.13	166.631	183.085	144.819	159.934	213.389	156.738	204.122	131.931	115.593	169.764	134.351	198.651	186.692	190.54	236.377	129.607	152.221	181.443	98.0285	104.932	139.913	160.24	133.7	144.365	128.104
5.33_822.6386m/z	822.639	5.33332	pos	M+H	C48H88NO7P	1.76336	80.1318	100 - 53.6 - 15.5 - 3.18 - 0.515	7983872	M158	PC(O-18:0/22:5(7Z,10Z,13Z,16Z,19Z))	PC(O-18:0/22:5)	PC	66.1995	89.1984	121.357	113.087	95.3982	98.2443	154.908	19.4735	21.4129	0	81.3544	38.2904	24.3221	66.6349	134.245	16.9315	11.7816	0	69.9909	51.3154	17.2099	48.9187	144.157	131.8	43.776	22.766	63.3959	232.869	97.5392	111.721	118.586	60.1407	113.776	136.469	86.4716	82.3478
4.11_883.6907m/z	883.691	4.10982	pos	M+NH4	C50H92NO8P	0.897979	77.6015	100 - 55.8 - 16.9 - 3.65 - 0.623	160779922	M159	PC(22:0/20:4(8Z,11Z,14Z,17Z))	PC(22:0/20:4)	PC	82.9587	79.4629	124.64	174.026	140.427	139.287	138.759	100.287	70.7267	22.8222	113.761	139.33	130.407	99.0319	139.76	73.8763	62.7722	35.3238	149.548	60.1981	108.132	77.6528	163.022	161.263	124.493	42.7386	131.88	113.364	152.334	140.273	171.543	153.437	108.137	132.33	134.77	72.5195
5.57_850.6699m/z	850.67	5.5747	pos	M+H	C50H92NO7P	1.77871	79.0474	100 - 55.8 - 16.7 - 3.53 - 0.587	123061572	M160	PC(P-20:0/22:4(7Z,10Z,13Z,16Z))	PC(P-20:0/22:4)	PC	63.0117	75.0655	81.8744	97.5619	95.8526	92.2375	99.4018	33.1468	6.5739	3.96282	33.5744	58.5629	39.0904	85.4072	94.4397	32.9591	29.6989	0	49.5305	28.294	28.4459	60.7984	166.957	79.0739	52.7508	46.6637	71.679	119.52	79.1552	99.844	107.478	60.5895	49.3839	87.2421	78.9266	40.5446
5.30_776.6164m/z	776.616	5.30475	pos	M+H	C43H86NO8P	0.0768242	86.9045	100 - 48.2 - 13 - 2.53 - 0.394	7983571	M161	PC(22:0/13:0)	PC(22:0/13:0)	PC	103.332	166.918	158.208	146.631	121.035	176.45	185.941	46.4886	97.6593	41.7784	98.5827	71.599	90.0178	88.4703	80.9981	64.1044	64.8517	6.77369	193.138	87.4276	169.863	106.825	186.119	115.044	105.981	70.4658	108.994	260.177	103.232	138.079	154.716	109.833	136.787	160.829	155.404	122.875
6.28_876.6888m/z	876.689	6.27607	neg	M-H	C52H96NO7P	4.15406	65.7972	100 - 58 - 17.9 - 3.91 - 0.667	332977117	M162	PC(O-22:2(13Z,16Z)/22:3(10Z,13Z,16Z))	PC(O-22:2/22:3)	PC	133.541	136.008	134.995	146.418	124.821	161.382	116.946	159.967	168.543	116.536	152.322	163.271	144.154	166.229	172.613	156.338	82.028	94.8377	109.546	84.1898	107.048	104.675	170.857	142.639	78.6351	87.3184	99.9964	170.26	172.512	182.999	173.85	187.616	139.398	130.506	156.719	183.814
6.35_870.6960m/z	870.696	6.35042	pos	M+H	C50H96NO8P	1.51646	89.2235	100 - 55.9 - 16.9 - 3.66 - 0.624	7983690	M163	PC(26:2(5Z,9Z)/16:0)	PC(26:2/16:0)	PC	247.218	305.404	259.773	296.959	354.949	388.242	242.913	94.4843	132.934	30.3083	109.369	207.806	176.06	264.761	196.433	229.207	153.782	4.04973	168.138	107.091	290.793	191.828	406.814	203.227	149.367	235.167	276.259	402.435	381.272	313.547	280.292	347.429	365.716	391.815	400.931	512.318
4.61_770.6049m/z	770.605	4.60762	pos	M+Na	C42H86NO7P	2.00901	84.7419	100 - 47 - 12.3 - 2.3 - 0.342	7983849	M164	PC(O-18:0/16:0)	PC(O-18:0/16:0)	PC	300.799	283.333	295.629	277.254	320.263	302.344	254.263	251.874	227.452	282.426	305.55	231.258	211.553	313.377	302.231	202.333	189.086	130.377	199.421	196.293	313.68	270.082	265.558	232.712	240.515	331.693	262.767	289.864	318.732	233.026	279.523	255.272	313.723	319.651	359.972	419.848
5.07_770.6045m/z	770.605	5.0698	pos	M+H	C44H84NO7P	-1.67088	58.893	100 - 49.2 - 13.3 - 2.57 - 0.393	7983816	M165	PC(O-16:0/20:3(8Z,11Z,14Z))	PC(O-16:0/20:3)	PC	173.498	226.323	264.251	212.512	251.566	304.889	287.082	116.367	52.35	88.2158	168.766	212.619	147.769	258.723	223.134	115.376	65.6955	0	123.462	81.808	119.008	235.62	300.361	166.939	113.263	119.567	207.871	360.215	280.831	254.36	250.516	206.739	237.071	259.273	308.811	213.706
5.11_848.6532m/z	848.653	5.11265	pos	M+H	C50H90NO7P	0.550268	90.0303	100 - 55.7 - 16.7 - 3.53 - 0.586	123061483	M166	PC(O-20:0/22:6(4Z,7Z,10Z,13Z,16Z,19Z))	PC(O-20:0/22:6)	PC	114.875	156.555	156.878	168.69	162.969	204.432	190.579	62.3866	10.7184	13.7921	102.737	105.064	60.8249	145.582	154.904	66.3836	102.281	0	90.8368	85.114	103.583	107.253	258.472	94.7468	67.145	155.173	151.142	311.587	87.1125	150.162	188.631	163.215	143.31	167.106	271.112	143.716
4.15_830.5687m/z	830.569	4.15267	pos	M+Na	C46H82NO8P	2.10153	82.0838	100 - 51.4 - 14.6 - 2.97 - 0.48	7983294	M167	PC(18:0/20:5(9Z,11Z,13Z,15Z,17Z))	PC(18:0/20:5)	PC	287.256	206.677	149.801	202.073	223.891	215.644	128.927	305.296	316.689	262.391	315.361	257.15	207.621	302.726	245.203	193.955	237.565	289.072	267.869	194.087	268.131	281.464	240.648	258.056	261.901	218.818	263.093	216.218	182.285	167.538	257.505	208.323	207.781	182.963	158.661	190.329
4.27_816.5916m/z	816.592	4.27337	pos	M+H	C48H82NO7P	1.80447	81.2258	100 - 53.5 - 15.5 - 3.17 - 0.513	49703575	M168	1-(8-[3]-ladderane-octanoyl)-2-(8-[3]-ladderane-octanyl)-sn-glycerophosphocholine	1-(8-[3]-ladderane-octanoyl)-2-(8-[3]-ladderane-octanyl)-sn-glycerophosphocholine	PC	131.819	165.404	175.306	122.111	162.209	170.855	121.502	29.0198	77.3664	55.5723	144.646	264.686	234.358	279.164	346.032	132.969	64.6312	9.32405	186.586	59.0585	82.0708	81.3712	336.957	149.906	252.443	70.9131	95.4214	296.964	130.819	127.394	109.557	49.737	131.528	165.649	77.9043	87.1848
5.49_883.6946m/z	883.695	5.48972	pos	M+NH4	C50H92NO8P	5.42481	81.7862	100 - 55.8 - 16.9 - 3.65 - 0.623	160779949	M169	PC(24:1(15Z)/18:3(9Z,12Z,15Z))	PC(24:1/18:3)	PC	294.648	301.047	325.361	334.648	297.891	345.53	282.804	251.531	305.822	369.898	256.893	269.568	225.539	264.568	206.895	276.365	265.309	293.888	385.295	204.344	419.63	224.832	231.911	262.692	331.188	272.019	404.925	297.983	257.085	162.582	241.186	290.306	311.816	267.428	323.04	272.377
1.62_592.3640m/z	592.364	1.62302	neg	M-H	C29H56NO9P	3.41768	85.8176	100 - 32.7 - 7.03 - 1.13 - 0.15	135642571	M170	PC(16:0/5:0(CHO))	PC(16:0/5:0)	PC	225.826	245.93	222.489	223.798	265.329	261.757	228.709	167.05	179.583	124.167	210.4	148.718	152.529	232.838	224.572	151.817	161.287	245.347	116.771	237.945	141.649	449.267	166.477	152.581	259.44	281.585	237.392	257.76	268.335	325.655	322.442	208.61	267.99	227.334	259.903	279.147
4.84_862.6330m/z	862.633	4.84268	pos	M+Na	C48H90NO8P	4.00669	87.1419	100 - 53.6 - 15.7 - 3.3 - 0.549	7983299	M171	PC(18:0/22:3(10Z,13Z,16Z))	PC(18:0/22:3)	PC	179.381	228.309	218.451	211.204	231.342	259.067	244.767	276.896	108.653	202.109	172.531	263.297	236.094	267.664	290.222	167.421	135.988	0	158.131	104.329	171.663	294.536	229.487	296.36	227.091	115.356	113.898	465.398	171.919	216.793	277.829	96.7584	267.21	217.579	174.401	245.542
4.52_798.5999m/z	798.6	4.51545	pos	M+Na	C43H86NO8P	2.0102	80.3408	100 - 48.2 - 13 - 2.53 - 0.394	7983196	M172	PC(17:0/18:0)	PC(17:0/18:0)	PC	232.402	283.645	265.495	258.82	266.543	290.231	289.273	306.117	173.211	167.902	215.319	173.175	183.47	247.883	168.56	144.998	217.905	153.877	176.132	119.531	308.733	329.509	228.016	148.058	194.568	265.323	281.367	322.389	226.933	271.662	304.647	267.756	260.444	278.67	316.294	338.662
6.25_894.6963m/z	894.696	6.25043	pos	M+H	C52H96NO8P	1.81582	84.4037	100 - 58 - 18.2 - 4.03 - 0.706 - 0.103	123061380	M173	PC(22:4(7Z,10Z,13Z,16Z)/22:0)	PC(22:4/22:0)	PC	139.184	232.248	509.357	428.469	379.002	477.289	536.828	19.4643	108.662	20.4209	42.636	244.432	140.373	186.501	171.553	182.344	87.0959	4.62188	161.654	70.8703	140.939	103.411	378.657	252.946	224.488	138.773	291.579	285.454	334.74	317.792	383.896	458.226	410.324	381.476	502.337	383.814
4.79_818.6068m/z	818.607	4.78557	pos	M+H	C48H84NO7P	1.20594	81.4374	100 - 53.5 - 15.5 - 3.17 - 0.513	74380413	M174	PC(P-18:0/22:6(4Z,7Z,10Z,13Z,16Z,19Z))	PC(P-18:0/22:6)	PC	146.273	147.553	155.238	134.931	169.846	163.414	187.448	138.466	69.0338	174.491	284.545	302.575	271.314	222.91	348.598	168.161	47.8926	13.1573	213.231	54.8375	112.239	117.81	307.322	191.855	184.359	70.0957	105.922	272.769	163.306	101.94	127.472	69.6424	217.59	169.893	96.073	66.8753
4.08_858.6022m/z	858.602	4.08125	pos	M+H	C50H84NO8P	1.76893	86.7413	100 - 55.7 - 16.9 - 3.64 - 0.619	123061405	M175	PC(22:6(4Z,7Z,10Z,13Z,16Z,19Z)/20:2(11Z,14Z))	PC(22:6/20:2)	PC	109.25	110.925	146.862	176.073	177.108	219.285	229.041	38.8281	42.6053	5.79045	73.0593	94.467	118.307	147.238	233.442	107.347	47.5427	22.7693	76.2034	80.9298	41.2765	124.26	168.936	177.487	380.98	85.4799	76.7098	189.976	134.093	177.211	296.019	121.169	240.594	159.671	124.975	37.7031
5.21_864.6486m/z	864.649	5.21192	pos	M+H	C50H90NO8P	1.10171	87.3822	100 - 55.8 - 16.9 - 3.65 - 0.622	7983514	M176	PC(20:0/22:5(7Z,10Z,13Z,16Z,19Z))	PC(20:0/22:5)	PC	342.546	412.032	505.618	467.364	454.509	537.012	530.473	302.407	250.5	268.53	315.688	339.535	240.975	327.21	298.206	171.445	197.706	7.35333	415.342	244.876	309.715	363.214	545.436	388.511	411.063	332.63	429.644	513.46	356.987	431.483	452.237	460.76	409.222	475.131	587.218	427.622
5.30_840.6459m/z	840.646	5.29762	pos	M+Na	C46H92NO8P	0.77208	81.8805	100 - 51.5 - 14.6 - 2.98 - 0.483	7983491	M177	PC(20:0/18:0)	PC(20:0/18:0)	PC	314.298	401.391	523.086	462.069	485.784	473.399	547.25	256.277	93.7129	109.08	282.234	296.213	184.553	354.016	325.325	190.161	170.098	0	317.319	168.901	279.105	310.404	532.733	292.845	256.175	350.285	415.159	581.056	389.289	421.806	497.207	467.724	393.229	440.624	530.833	417.245
4.53_820.6221m/z	820.622	4.52973	pos	M+H	C48H86NO7P	0.804843	86.9844	100 - 53.5 - 15.5 - 3.18 - 0.514	123061567	M178	PC(P-20:0/20:5(5Z,8Z,11Z,14Z,17Z))	PC(P-20:0/20:5)	PC	505.568	465.591	531.193	473.875	543.691	582.881	534.89	446.829	392.527	423.242	522.449	451.422	290.023	561.586	497.165	254.946	301.794	123.694	351.34	378.882	354.112	568.669	504.804	530.076	486.596	454.812	387.505	667.318	498.551	471.864	541.759	434.848	385.255	575.481	617.738	594.952
4.85_766.5431m/z	766.543	4.85125	neg	M-H	C43H78NO8P	4.99553	80.8899	100 - 48.1 - 12.9 - 2.52 - 0.392	7983418	M179	PC(18:2(9Z,12E)/17:2(9Z,11E))	PC(18:2/17:2)	PC	332.158	342.241	331.833	343.797	358.078	324.994	327.742	1661.65	313.931	578.697	330.489	321.506	613.183	337.876	522.247	424.609	503.57	209.218	832.853	347.689	447.541	500.625	389.491	279.187	540.528	253.462	116.442	484.752	313.888	511.621	515.36	374.005	318.392	214.306	144.68	72.4402
4.41_822.6022m/z	822.602	4.40833	pos	M+H	C47H84NO8P	1.78408	85.909	100 - 52.5 - 15.1 - 3.13 - 0.513	7983206	M180	PC(17:0/22:5(7Z,10Z,13Z,16Z,19Z))	PC(17:0/22:5)	PC	485.166	504.879	534.779	429.129	453.843	530.926	360.788	354.645	384.454	310.786	383.573	284.169	230.321	568.859	357.481	166.063	291.347	91.869	359.475	293.523	356.408	657.478	471.045	327.6	411.183	425.17	515.495	621.85	326.632	587.377	606.732	404.638	351.229	549.961	478.312	417.217
4.22_790.5751m/z	790.575	4.22337	pos	M+H	C46H80NO7P	0.736982	83.6904	100 - 51.3 - 14.3 - 2.85 - 0.449	123061484	M181	PC(P-16:0/22:6(4Z,7Z,10Z,13Z,16Z,19Z))	PC(P-16:0/22:6)	PC	278.457	310.126	331.89	293.859	337.463	346.705	282.698	174.18	240.205	165.38	235.83	426.496	362.491	442.627	501.404	272.671	157.11	108.625	332.51	193.142	195.923	215.188	436.961	389.087	387.76	201.128	203.583	425.2	348.317	284.76	271.042	217.894	338.69	357.493	256.401	204.225
5.06_862.6326m/z	862.633	5.06267	pos	M+H	C50H88NO8P	0.615332	69.5172	100 - 55.8 - 16.9 - 3.64 - 0.621	7983515	M182	PC(20:0/22:6(4Z,7Z,10Z,13Z,16Z,19Z))	PC(20:0/22:6)	PC	373.584	434.693	548.98	494.011	492.625	574.204	582.267	285.547	169.686	237.015	366.277	349.769	291.04	428.256	411.695	239.273	222.243	0	346.757	242.749	215.023	357.569	622.712	336.954	571.474	292.076	354.24	781.156	396.547	561.943	612.926	424.391	535.986	519.738	366.18	306.641
4.12_781.5613n	782.569	4.11697	pos	M+H, M+Na	C44H80NO8P	-1.0629	95.2776	100 - 49.2 - 13.5 - 2.67 - 0.42	7983543	M183	PC(20:4(8E,11E,14E,17E)/16:0)	PC(20:4/16:0)	PC	144.401	132.732	311.275	328.516	274.495	406.169	495.119	275.908	113.854	0	195.547	395.777	271.196	376.483	398.546	108.528	81.5572	0	245.251	47.2458	48.4863	142.661	766.89	316.534	187.023	6.87996	196.039	410.374	314.784	640.111	464.611	312.516	168.106	402.208	269.715	101.676
4.52_860.6174m/z	860.617	4.5226	pos	M+H	C50H86NO8P	1.23972	92.2724	100 - 55.7 - 16.9 - 3.64 - 0.62	123061404	M184	PC(22:6(4Z,7Z,10Z,13Z,16Z,19Z)/20:1(11Z))	PC(22:6/20:1)	PC	461.331	489.257	450.75	412.24	460.103	465.585	447.051	362.58	229.398	466.514	473.738	349.881	334.063	571.843	361.026	193.598	250.484	205.733	431.802	288.812	400.369	441.786	670.28	390.603	634.991	325.803	377.799	514.151	342.45	569.854	443.438	296.956	503.254	346.756	284.74	307.594
4.88_820.6219m/z	820.622	4.8777	pos	M+Na	C46H88NO7P	3.61502	81.8558	100 - 51.4 - 14.4 - 2.86 - 0.451	123061556	M185	PC(P-20:0/18:2(9Z,12Z))	PC(P-20:0/18:2)	PC	341.986	373.055	428.956	424.794	464.083	465.546	489.857	254.44	185.94	204.057	396.788	415.608	283.14	428.709	599.807	226.087	128.544	0	316.931	293.623	171.821	387.462	514.588	549.971	407.464	243.458	258.863	606.619	414.867	433.273	465.943	290.445	423.854	531.81	380.696	327.825
4.30_720.5553m/z	720.555	4.30193	pos	M+H	C39H78NO8P	2.16748	92.5906	100 - 43.7 - 11 - 2.02 - 0.297	7983746	M186	PC(9:0/22:0)	PC(9:0/22:0)	PC	720.571	823.11	855.537	730.762	847.103	906.688	713.213	259.281	579.259	418.988	421.327	632.128	415.615	640.644	423.495	403.859	569.637	103.023	658.375	383.433	823.95	505.982	956.091	631.666	565.07	807.71	826.709	1058.11	780.146	706.342	801.58	870.432	730.186	1118	1102.07	983.298
4.90_822.6367m/z	822.637	4.89912	pos	M+Na	C46H90NO7P	2.50234	83.8354	100 - 51.4 - 14.4 - 2.87 - 0.452	123061449	M187	PC(O-18:0/20:2(11Z,14Z))	PC(O-18:0/20:2)	PC	684.56	734.729	807.823	786.745	809.855	839.893	779.501	464.199	444.092	554.413	671.635	714.626	440.693	738.987	944.868	535.615	345.904	62.0774	518.836	572.186	502.43	685.558	885.549	950.091	749.746	661.866	567.206	888.016	869.587	737.951	871.446	698.364	852.578	942.421	841.541	759.944
4.57_744.5903m/z	744.59	4.57188	pos	M+H	C42H82NO7P	0.210554	92.7191	100 - 47 - 12.2 - 2.29 - 0.341	7983802	M188	PC(O-16:0/18:2(9Z,12Z))	PC(O-16:0/18:2)	PC	973.836	1009.05	961.768	979.465	959.279	996.5	911.406	815.116	701.599	825.753	948.154	788.246	575.072	971.483	769.288	583.664	593.849	322.284	644.366	585.543	1073.61	944.185	923.218	789.283	741.216	930.026	876.792	1093.97	1129.74	823.445	988.145	900.163	927.905	1216.07	1146.3	1319.94
1.61_548.3742m/z	548.374	1.61338	pos	M+H	C28H54NO7P	5.72883	88.6202	100 - 31.5 - 6.25 - 0.925 - 0.111	49703547	M189	PC(O-18:2(9Z,12Z)/2:0)	PC(O-18:2/2:0)	PC	735.211	707.009	669.918	688.425	646.944	630.458	573.434	512.777	562.723	464.907	685.351	553.388	510.949	782.107	698.798	608.755	469.62	780.5	442.059	505.372	677.362	1026.84	656.15	564.525	830.948	768.15	758.234	679.935	787.22	717.359	893.294	600.854	904.3	682.534	767.415	762.526
4.51_856.5833m/z	856.583	4.50832	pos	M+Na	C48H84NO8P	0.711898	90.4415	100 - 53.6 - 15.7 - 3.29 - 0.546	7983310	M190	PC(18:0/22:6(9Z,11Z,13Z,15Z,17Z,19))	PC(18:0/22:6)	PC	1432.57	1206.21	974.971	1020.82	1034	1000.89	767.76	1701.79	973.952	1372.82	1696.09	1307.53	1123.51	1413.85	1691.07	935.996	1006.03	1349.27	1820.14	880.668	1102	1282.77	1456.73	1420.33	1532.47	1073.11	1000.03	1361.42	921.974	1160.47	1253.69	985.072	1098.21	1262.14	672.766	666.401
4.35_818.6052m/z	818.605	4.35192	pos	M+Na	C46H86NO7P	2.28883	85.7165	100 - 51.4 - 14.4 - 2.86 - 0.45	160779992	M191	PC(P-18:1(11Z)/20:2(11Z,14Z))	PC(P-18:1/20:2)	PC	857.121	1008.81	1002.95	874.469	925.987	1004.59	725.379	442.029	828.713	594.154	872.91	1048.3	820.962	1330.66	1586.97	609.112	506.217	179.659	864.179	692.907	645.684	786.007	1169.08	1141.28	1202.53	729.522	628.773	1315.64	858.625	1003.06	932.208	739.231	948.594	1315.59	748.185	672.756
4.32_792.5904m/z	792.59	4.3162	pos	M+H	C46H82NO7P	0.340843	90.7291	100 - 51.3 - 14.3 - 2.85 - 0.449	7983827	M192	PC(O-16:0/22:6(4Z,7Z,10Z,13Z,16Z,19Z))	PC(O-16:0/22:6)	PC	1109.56	1342.41	1370.17	1138.64	1262.75	1278.38	976.188	418.237	1033.82	730.75	840.867	1413.66	1201.68	1722.92	2024.57	870.103	654.12	169.401	1031.78	825.43	897.872	940.812	1701.55	1550.78	1473.7	992.587	820.481	1925.01	1324.46	1358.26	1285.62	893.884	1368.25	1881.01	979.515	919.155
4.52_818.5731m/z	818.573	4.52347	neg	M-H	C47H82NO8P	3.16222	83.1133	100 - 52.4 - 15.1 - 3.12 - 0.512	7983207	M193	PC(17:0/22:6(4Z,7Z,10Z,13Z,16Z,19Z))	PC(17:0/22:6)	PC	1422.19	1500.49	1500.85	1748.91	1153.85	1346.71	1841.49	1779.99	919.49	1328.32	1498.55	1467.85	1797.92	1593.49	2768.8	1302.47	1022	1088.15	2398.11	1431.74	1081.38	1333.41	2066.14	1745.35	2283.35	1072.53	1153.66	1841.54	1250.2	2150.06	1826.36	1307.62	1369	1617.46	958.512	657.903
4.91_774.6034m/z	774.603	4.90627	pos	M+H	C43H84NO8P	3.39103	74.4092	100 - 48.1 - 13 - 2.53 - 0.394	7983198	M194	PC(17:0/18:1(9Z))	PC(17:0/18:1)	PC	1565.03	1741.58	1879.35	1789.33	1924.8	1936.88	1924.61	1769.02	1098.12	1450.42	1677.45	1764.43	1384.07	1689.2	1578.54	1267.86	1079.95	160.35	1476.83	908.614	1767.04	1351.78	2116.13	1485.18	1467.38	1473.94	1677.4	2657.69	1822.7	1744.38	2052.6	1917.13	1887.76	2239.97	1896.38	1559.84
7.33_882.7350m/z	882.735	7.33182	pos	M+H	C52H100NO7P	4.51563	94.1047	100 - 58 - 18 - 3.92 - 0.669	332977114	M195	PC(O-22:1(13Z)/22:2(13Z,16Z))	PC(O-22:1/22:2)	PC	3074.78	3583.62	4563.55	4205.98	3968.61	4503.41	5300.41	7560.65	2810.47	2024.73	5243.07	2835	3664.18	4058.54	4778.47	2584.64	6343.18	2659.9	4957.61	1517.02	2073.44	6683.27	2007.1	2406.93	2061.1	2859.11	3319.91	2914.46	2282.01	9992.99	7817.67	3506.79	2104.88	2976.7	4412.5	4830.15
3.97_790.5412m/z	790.541	3.9675	neg	M-H	C45H78NO8P	2.49961	84.2101	100 - 50.2 - 14 - 2.81 - 0.448	123060718	M196	PC(15:0/22:6(4Z,7Z,10Z,13Z,16Z,19Z))	PC(15:0/22:6)	PC	2105.16	2000.82	1689.06	2084.92	1575.27	1651.44	2319.01	2856.92	1371.32	2157.93	2050.06	1765.17	1885.9	2409.64	2555.65	1686.64	1580.39	1754.91	3265.03	1861.99	1628.93	1816.49	2627.61	2220.87	2416.77	1065.84	1415.29	2739.52	1742.18	2484.37	2161.6	1993.43	1620.22	2049.31	968.458	737.434
4.88_796.6206m/z	796.621	4.8777	pos	M+Na	C44H88NO7P	2.04095	91.0226	100 - 49.2 - 13.3 - 2.57 - 0.394	123061441	M197	PC(O-18:0/18:1(9Z))	PC(O-18:0/18:1)	PC	2179.07	2366.35	2548.63	2480.65	2545.06	2522.82	2482.59	1571.37	1344.87	1688.29	2190.42	2265.89	1531.19	2428.7	2760.34	1644.51	1101.79	310.629	1593.51	1691.26	1606.07	2419.2	2826.63	2903.06	2234.6	2041.55	1895.51	3004.85	2965.97	2300.33	2844.22	2254.59	2651.16	3270.63	2585.67	2255.6
4.95_794.6060m/z	794.606	4.9491	pos	M+Na	C44H86NO7P	3.36678	86.4205	100 - 49.2 - 13.3 - 2.57 - 0.393	123061506	M198	PC(P-16:0/20:1(11Z))	PC(P-16:0/20:1)	PC	1655.06	1730.5	1946.12	1873.68	1975.75	2078.95	2026.45	1761.8	1176.96	1425.91	2092.27	2037.05	1674.95	2225.5	2479.91	1410.69	895.974	394.817	1668.49	998.527	1384.27	1722.69	2482.67	2050.31	1843.21	1215.64	1452.88	2611.74	2102.95	1720.37	2036.02	1335.81	1881.26	1945.33	1782.69	1365.61
4.77_770.5718m/z	770.572	4.76532	neg	M-H	C43H82NO8P	1.64783	85.2452	100 - 48.1 - 13 - 2.53 - 0.393	123060849	M199	PC(17:2(9Z,12Z)/18:0)	PC(17:2/18:0)	PC	3112.59	3122.14	2984.47	3445.61	2482.46	3025.77	4492.38	4370	2233.97	1966.35	2482.19	2634.19	2518.53	2711.68	2776.18	2521.2	2914.62	2700.28	3629.27	2481.67	3284.98	3548.95	3796.29	1905.97	2260.74	2900.93	3074.64	3274.49	3309.7	3773.63	3208.01	4106.85	2457.43	3694	3346.77	3888.29
5.06_796.6214m/z	796.621	5.05553	pos	M+Na	C44H88NO7P	2.99336	93.4836	100 - 49.2 - 13.3 - 2.57 - 0.394	7983815	M200	PC(O-16:0/20:1(9Z))	PC(O-16:0/20:1)	PC	2747.86	2855.05	3420.69	3237.21	3296.06	3551.74	3638.82	2236.58	1861.24	1914.87	2599.19	2732.09	2028.63	2896.46	3472.06	1651.54	1446.55	352.59	2293.05	1812.47	2253.2	2692.15	3739.78	3225.79	2488.61	2462.43	2872.49	3949.33	3353.27	3075.18	3685.84	2851.17	2955.38	3927.5	4062.67	3098.85
4.22_742.5400m/z	742.54	4.21652	neg	M-H	C41H78NO8P	1.09009	85.5422	100 - 45.9 - 11.9 - 2.26 - 0.342	7983030	M201	PC(15:0/18:2(9Z,12Z))	PC(15:0/18:2)	PC	4127.78	4170.24	3469.34	4638.13	3389.11	3628.65	5496.43	6072.42	3230.54	3721.93	4072.02	3680.81	4123.74	4954.19	3453.84	4296.32	4276.02	4149.59	4127.75	2986.75	4760.25	4072.87	4666.47	3024.25	2805.98	3288.12	3783.54	4762.79	4864.44	4293.58	3637.12	4883.06	3368.54	4443.84	3695.61	3952.73
5.23_814.6358m/z	814.636	5.23335	pos	M+H	C46H88NO8P	4.68778	88.1456	100 - 51.4 - 14.6 - 2.98 - 0.482	7983330	M202	PC(18:1(11Z)/20:1(13Z))	PC(18:1/20:1)	PC	3742.63	4078.81	4806.65	4479.51	4608.53	4673.91	4934.25	3288.86	2366.83	2610.9	3169.2	3317.03	2668.83	3450.98	3506.65	2698.76	2335.64	505.61	2963.78	2437.4	3543.38	4594.29	4659.15	3144.83	3811.54	4183.94	4280.06	5170.22	4384.37	4155.46	4695.08	5259.44	4698.13	4743.18	5255.73	4685.37
4.12_766.5406m/z	766.541	4.12425	neg	M-H	C43H78NO8P	1.78954	85.1621	100 - 48.1 - 12.9 - 2.52 - 0.392	123060712	M203	PC(15:0/20:4(5Z,8Z,11Z,14Z))	PC(15:0/20:4)	PC	3702.01	4139.92	3340.17	4250.04	3074.08	3372.32	5267.76	6180.72	3018.18	3149.7	4544.82	3447.67	3160.86	4479.52	3289.79	2593.77	3415.78	3016.67	5860.29	3254.8	2905.59	5211.22	5610	3521.51	3687.15	2102.98	3453.73	4505.23	3522.79	4901.89	4027.06	3645.77	2666.32	3937.84	2677.61	2688.19
4.39_766.5738m/z	766.574	4.39405	pos	M+Na	C42H82NO7P	2.22881	86.7456	100 - 47 - 12.2 - 2.29 - 0.341	7983894	M204	PC(P-16:0/18:1(9Z))	PC(P-16:0/18:1)	PC	4327.62	4455.71	4636.79	3804.97	4224.62	4349.78	3440.07	2914.44	3774.26	2979.82	4149.83	4273.01	3432.55	6485.26	4812.04	2775.09	2582.73	1019.56	4084.82	2669.87	3539.84	4368.55	5767.24	4029.36	3968.82	3286.45	3386.8	6481.23	4984.62	4436.78	4338.66	3369.54	3812.27	5325.92	4077.67	3591.06
4.52_794.6057m/z	794.606	4.5226	pos	M+H	C46H84NO7P	-0.124406	83.5343	100 - 51.4 - 14.4 - 2.86 - 0.45	7983900	M205	PC(P-18:0/20:4(5Z,8Z,11Z,14Z))	PC(P-18:0/20:4)	PC	6726.89	6799.97	6776.43	6262.43	6766.5	6782.09	6238.93	6689.07	6234.1	5955.22	7638.85	6330.53	4397.25	7915.17	7105.45	4160.98	4782.16	3461.63	5707.5	4888.38	6529.54	7348.51	7636.42	6771.15	6260.51	6558.76	5947.7	7645.86	6146.49	5578.14	6683.9	5681.73	5386.61	7458.83	6996.33	6681
4.99_746.6060m/z	746.606	4.99197	pos	M+H	C42H84NO7P	0.301392	90.7565	100 - 47 - 12.2 - 2.29 - 0.342	7983852	M206	PC(O-18:0/16:1(9Z))	PC(O-18:0/16:1)	PC	7453.74	7837.39	8700.48	8254.32	8352.96	8599.43	8496.77	7213.21	6233.25	6186.77	8360.84	8649.57	5317.15	9288.57	10108.4	5318.59	4462.56	1615.94	6180.63	5095.17	6480.88	8566.49	10081.3	9445.04	7170.9	7213.58	7329.86	9820.01	8775.21	8117.06	9437.01	7785.27	7233.67	10585.3	8105.63	7249.91
4.67_794.5712m/z	794.571	4.67307	neg	M-H	C45H82NO8P	0.877543	86.545	100 - 50.3 - 14 - 2.81 - 0.449	4266264	M207	PC(17:0/20:4(5Z,8Z,11Z,14Z))	PC(17:0/20:4)	PC	6677.67	6941.65	6248.07	7067.29	5183.61	5877.38	8953.91	7980.79	4476.35	4386.75	6331.41	5556.83	4940.12	6111.96	6786.24	3882.9	5384.75	4998.51	9737.56	5862.74	4579.5	8726.49	8431.28	6341.75	7092.06	5079.41	6269.61	6284.9	5690.85	8428.79	7676.83	6426.39	4464.74	7624.54	6176.02	5454.29
4.68_836.6167m/z	836.617	4.67903	pos	M+H	C48H86NO8P	0.3915	88.6143	100 - 53.6 - 15.7 - 3.29 - 0.547	160779919	M208	PC(20:4(8Z,11Z,14Z,17Z)/20:1(11Z))	PC(20:4/20:1)	PC	13580.9	13341.4	13795.2	13014	13751.2	13169.8	12970.5	13078.9	12085.9	16656.3	11852.1	12796.4	9758.61	12367	11360.8	10352.3	10364.9	8717.52	11638.6	8430.46	14218.3	13000.6	14067.9	14543.9	14315.1	14360.4	14757.3	14975.9	11282.9	9147.19	14490	13534.1	12105.5	13001.1	12461.7	12553.8
4.88_835.6095n	836.617	4.8777	pos	M+H, M+Na	C48H86NO8P	0.447273	84.708	100 - 53.6 - 15.7 - 3.29 - 0.547	160779909	M209	PC(20:3(5Z,8Z,11Z)/20:2(11Z,14Z))	PC(20:3/20:2)	PC	9190.23	10581.8	10903.8	10227.3	10469.4	10393.5	10302	11652.4	6144.24	10187.5	12525	13897.1	13476.5	14152.7	18336.5	8978.01	5537.78	1197.92	12249.5	5381.44	6983.27	12453.1	13455.7	22483.2	16982.9	6188.06	6041.23	23592.2	6477.69	10123.3	13869.7	5315.67	9629.95	10543.7	5150.09	5132.06
4.00_832.5859m/z	832.586	3.99627	pos	M+H	C48H82NO8P	0.94347	83.3454	100 - 53.5 - 15.7 - 3.29 - 0.546	7983433	M210	PC(18:2(9Z,12Z)/22:5(4Z,7Z,10Z,13Z,16Z))	PC(18:2/22:5)	PC	2555.22	2615.64	3868.3	5779.58	4707.45	4563.57	5756.56	2842.23	3049.45	1864.86	2674.1	6049.61	5238.44	5085.36	9216.7	5133.06	1993.43	1582.64	2915.42	1966.68	2453.55	2500.9	5889.89	6691.52	7765.54	2067.45	2463.43	4120.74	3638.1	5220.67	8119.57	3647.71	4337.87	3881.2	3010.78	1295.98
4.90_812.6166m/z	812.617	4.89912	pos	M+Na	C44H88NO8P	3.32004	92.3623	100 - 49.3 - 13.5 - 2.68 - 0.422	7983572	M211	PC(22:0/14:0)	PC(22:0/14:0)	PC	17986.9	19497.2	21856.1	21255	22106.4	22482.2	22677	17790.6	13335	12030.5	15104.6	16490.4	13549.8	16612.5	22088.5	13451.1	11641.7	2761.65	15614.6	11583.2	17758.5	38040.8	17474.7	16844.6	19492.8	15311.1	17528.9	22465	21147.9	17521.5	22996.6	21187.3	23005.8	21604.3	20752.6	22181.9
4.61_760.5855m/z	760.586	4.61477	pos	M+H	C42H82NO8P	0.597507	94.0442	100 - 47 - 12.5 - 2.39 - 0.367	7983371	M212	PC(18:1(9Z)/16:0)	PC(18:1/16:0)	PC	118675	117952	117395	111339	117774	108370	104361	172247	137202	179471	150986	127263	134121	153022	106771	148541	118800	77179.5	116619	67637.6	158780	112585	127688	114326	117625	106381	115603	139851	116781	89315.1	100582	123450	120366	124561	93491.8	96131.9
4.52_834.6022m/z	834.602	4.51545	pos	M+Na	C46H86NO8P	4.8345	96.6333	100 - 51.4 - 14.6 - 2.97 - 0.481	7983286	M213	PC(18:0/20:3(8Z,11Z,14Z))	PC(18:0/20:3)	PC	170752	170015	169342	157873	171258	164082	154918	188731	126267	189819	189947	163935	154560	174998	221250	122250	126236	87541.3	217868	120046	152104	162229	191555	181277	226771	148461	134274	191888	123837	153209	163957	137537	162941	204875	113053	91228.3
3.96_805.5630n	806.57	3.96043	pos	M+H, M+Na	C46H80NO8P	1.04547	95.1435	100 - 51.3 - 14.6 - 2.96 - 0.479	7983603	M214	PC(22:6(4Z,7Z,10Z,13Z,16Z,19Z)/16:0)	PC(22:6/16:0)	PC	116784	111386	170609	274302	218576	192149	293375	117543	110869	98591.8	118056	262075	226746	181553	288507	247422	93215.1	66122.6	145232	81292.6	118020	84653.9	259072	338342	249162	83869.8	130624	177271	227942	211746	318913	248013	197296	193384	154441	55168
4.76_786.6007m/z	786.601	4.757	pos	M+H	C44H84NO8P	-0.0953524	95.5872	100 - 49.2 - 13.5 - 2.67 - 0.421	7983422	M215	PC(18:2(9Z,12Z)/18:0)	PC(18:2/18:0)	PC	331927	333390	348695	337426	354011	333852	332935	403834	265613	292710	315772	305033	250541	322038	291101	266730	264486	116748	287642	192640	391004	339735	340022	236210	263891	368524	329527	334027	323855	288502	318447	386293	307685	409981	388286	393447
0.64_857.5764m/z	857.576	0.639167	pos	M+NH4	C49H78NO8P	-4.686	57.1965	100 - 54.6 - 16.2 - 3.45 - 0.58	123062406	M216	PE(22:6(4Z,7Z,10Z,13Z,16Z,19Z)/22:4(7Z,10Z,13Z,16Z))	PE(22:6/22:4)	PE	183.515	151.896	86.1411	107.906	95.08	96.6384	114.311	142.256	332.519	449.923	57.8954	141.17	154.522	105.875	137.525	126.157	131.373	184.305	136.225	78.5552	144.403	122.785	229.409	284.998	171.425	232.092	107.602	143.145	172.387	137.679	125.68	141.616	129.915	88.174	109.788	145.474
5.23_780.5903m/z	780.59	5.2262	pos	M+H	C45H82NO7P	0.162595	73.2958	100 - 50.2 - 13.8 - 2.71 - 0.42	123062672	M217	PE(P-20:0/20:4(5Z,8Z,11Z,14Z))	PE(P-20:0/20:4)	PE	43.9189	98.7753	90.8753	82.2872	88.5301	120.835	131.757	51.8197	48.8144	37.8647	36.9568	66.7679	35.1167	75.8296	56.8303	16.9102	7.80077	18.4803	19.3417	23.9816	53.0456	44.3899	90.8051	93.7261	36.5663	45.3534	103.642	117.902	90.9927	80.3873	113.299	119.839	74.3567	110.749	134.124	109.834
4.98_750.5502m/z	750.55	4.97943	neg	M-H	C43H78NO7P	7.77709	73.8821	100 - 48 - 12.7 - 2.42 - 0.365	14714315	M218	PE(O-16:0/22:5(7Z,10Z,13Z,16Z,19Z))	PE(O-16:0/22:5)	PE	88.946	98.6719	101.911	115.695	111.563	106.937	121.285	99.7863	123.031	97.7556	84.6528	118.97	93.5624	125.663	119.946	99.7343	69.4065	50.5973	82.5628	86.8411	105.569	89.2209	151.503	136.955	119.234	68.5167	83.7892	141.959	128.065	101.56	105.298	103.56	126.921	102.771	51.8581	61.1293
4.38_716.5254m/z	716.525	4.37977	pos	M+H	C39H74NO8P	4.02819	63.705	100 - 43.7 - 11 - 2.01 - 0.296	LMGP02011269	M219	PE(16:0(9Cp)/16:0(9Cp))	PE(16:0/16:0)	PE	63.8223	49.6415	75.4681	46.0466	44.6872	74.6899	49.8527	133.561	66.4822	97.5338	57.4514	52.0503	78.3206	77.2962	92.104	52.8204	65.0918	0	99.0758	24.6629	73.1699	65.1152	67.7201	38.109	54.4094	40.4487	21.7075	94.4346	53.06	56.7103	70.8759	64.4646	69.7808	53.1068	29.7392	12.3265
4.62_748.5330m/z	748.533	4.62285	neg	M-H	C43H76NO7P	5.80474	70.2316	100 - 48 - 12.7 - 2.42 - 0.364	123062509	M220	PE(O-16:0/22:6(4Z,7Z,10Z,13Z,16Z,19Z))	PE(O-16:0/22:6)	PE	78.6591	74.5454	71.6358	79.7655	60.3333	81.55	93.8351	96.1035	137.777	121.379	95.2542	89.6914	55.5941	97.6289	121.341	79.1591	32.4615	66.5441	63.3735	73.2602	64.8102	93.0091	123.972	99.7329	35.6539	70.8748	68.7034	102.866	90.1009	89.9467	89.4572	80.0495	64.8539	84.2343	35.1714	67.6553
4.59_718.5430m/z	718.543	4.58715	neg	M-H	C39H78NO8P	5.17424	71.7493	100 - 43.7 - 11 - 2.02 - 0.297	123062471	M221	PE(16:0/18:0)	PE(16:0/18:0)	PE	109.678	107.895	91.2956	145.272	87.5497	105.853	115.944	159.272	171.304	138.528	112.969	120.722	127.518	129.485	107.88	158.156	107.032	138.888	101.145	83.9209	123.358	116.96	138.965	137.699	95.1348	123.735	113.452	168.798	159.337	112.234	118.194	106.738	92.6922	122.978	113.666	123.603
3.76_790.5427m/z	790.543	3.76053	neg	M-H	C45H78NO8P	4.34218	77.5601	100 - 50.2 - 14 - 2.81 - 0.448	123062170	M222	PE(20:3(8Z,11Z,14Z)/20:3(8Z,11Z,14Z))	PE(20:3/20:3)	PE	66.5342	79.2987	74.9734	114.045	64.203	67.6301	147.448	149.518	66.4144	34.4686	57.2514	82.5909	36.4871	67.6338	87.476	116.422	100.61	70.3113	53.9671	48.5198	76.4551	87.736	92.4939	58.7066	62.3052	51.1438	78.0225	114.038	115.5	107.13	100.899	30.1666	93.2297	131.769	74.7608	78.331
0.65_668.4627m/z	668.463	0.65345	pos	M+Na	C35H68NO7P	0.292693	91.9816	100 - 39.3 - 8.94 - 1.49 - 0.201	123062597	M223	PE(P-16:0/14:1(9Z))	PE(P-16:0/14:1)	PE	271.75	217.797	217.503	170.702	137.998	147.189	151.919	279.887	470.817	571.856	133.611	227.658	275.919	202.698	250.029	282.571	252.013	317.229	202.128	162.043	263.33	204.348	302.271	336.284	268.319	338.331	199.681	194.63	257.769	192.587	205.357	222.375	233.926	208.761	195.343	176.961
0.63_778.5345m/z	778.535	0.632017	pos	M+Na	C42H78NO8P	-1.61312	70.061	100 - 47 - 12.4 - 2.39 - 0.366	123062097	M224	PE(20:1(11Z)/17:2(9Z,12Z))	PE(20:1/17:2)	PE	331.039	232.367	199.418	230.947	137.353	129.644	133.683	352.547	574.67	791.106	122.907	314.724	351.34	248.03	323.441	330.833	272.054	438.487	295.979	189.454	246.458	215.67	505.761	499.794	346.667	518.564	194.94	244.146	280.567	267.995	253.333	274.937	303.856	277.212	174.875	218.255
5.45_831.6954m/z	831.695	5.44687	pos	M+NH4	C47H92NO7P	0.534865	80.2115	100 - 52.5 - 15 - 3.03 - 0.484	123062676	M225	PE(P-20:0/22:1(11Z))	PE(P-20:0/22:1)	PE	67.2336	96.0212	120.24	99.218	117.205	108.694	110.653	101.977	82.4328	91.8031	129.518	178.787	53.2628	171.538	141.855	93.1798	65.1792	0	78.7745	62.679	37.4569	100.072	172.704	124.531	62.6142	88.1188	132.546	159.822	145.086	109.225	195.827	156.449	91.6492	103.429	81	102.172
0.67_675.4723m/z	675.472	0.667717	pos	M+NH4	C35H64NO8P	2.26638	73.9829	100 - 39.3 - 9.15 - 1.57 - 0.219	123061956	M226	PE(18:3(9Z,12Z,15Z)/12:0)	PE(18:3/12:0)	PE	355.246	356.384	259.393	309.867	233.019	184.921	225.247	388.518	632.457	754.403	169.305	358.643	404.227	319.148	353.033	348.101	346.811	382.896	314.684	204.195	346.333	308.311	431.725	467.2	406.978	458.961	304.202	335.668	383.313	293.061	268.824	337.765	366.916	310.71	268.034	312.091
4.50_742.5748m/z	742.575	4.50117	pos	M+Na	C40H82NO7P	3.77131	88.14	100 - 44.8 - 11.3 - 2.04 - 0.296	123062586	M227	PE(O-16:0/19:0)	PE(O-16:0/19:0)	PE	219.448	205.728	203.223	216.352	207.741	225.189	223.181	173.559	162.832	216.544	171.163	182.27	158.924	242.341	153.947	169.171	135.947	150.843	138.878	131.671	303.349	220.447	220.76	136.626	183.757	190.115	216.917	241.294	300.86	160.832	203.953	213.158	237.081	228.824	260.618	242.732
5.45_802.6343m/z	802.634	5.44687	pos	M+H	C45H88NO8P	2.7683	86.255	100 - 50.4 - 14.1 - 2.82 - 0.451	14714122	M228	PE(18:1(9Z)/22:0)	PE(18:1/22:0)	PE	192.932	334.905	327.671	363.65	272.11	315.455	368.435	165.739	37.635	39.8164	224.582	236.664	166.39	232.962	206.255	124.85	117.517	0	157.223	102.553	220.533	215.636	404.547	111.091	143.282	179.247	300.956	620.892	330.469	401.986	463.438	313.706	293.002	415.822	360.201	342.598
4.79_848.6173m/z	848.617	4.7927	pos	M+H	C49H86NO8P	1.11408	88.4215	100 - 54.7 - 16.3 - 3.46 - 0.583	123062403	M229	PE(22:6(4Z,7Z,10Z,13Z,16Z,19Z)/22:0)	PE(22:6/22:0)	PE	560.284	550.29	634.962	606.833	642.103	670.828	634	331.104	147.011	395.632	470.673	287.455	323.544	339.572	386.138	214.017	255.349	62.7267	510.335	342.029	424.07	362.779	618.274	408.717	541.112	395.868	573.843	1045.91	607.734	711.596	910.056	524.217	706.829	781.371	536.965	381.154
5.43_825.6552m/z	825.655	5.42545	pos	M+NH4	C47H86NO7P	8.8653	74.0693	100 - 52.5 - 14.9 - 3.02 - 0.481	123062678	M230	PE(P-20:0/22:4(7Z,10Z,13Z,16Z))	PE(P-20:0/22:4)	PE	365.248	376.494	503.385	478.702	474.817	454.19	511.848	297.085	343.4	341.943	375.92	380.443	304.138	358.088	389.859	288.366	275.629	267.15	405.643	281.353	423.915	306.042	446.581	473.877	396.477	422.227	443.801	527.845	540.146	368.416	389.989	422.151	485.222	518.434	475.998	440.635
4.29_740.5236m/z	740.524	4.28765	pos	M+H	C41H74NO8P	1.56217	87.456	100 - 45.9 - 11.9 - 2.25 - 0.341	14714073	M231	PE(18:2(6Z,9Z)/18:2(6Z,9Z))	PE(18:2/18:2)	PE	215.391	236.246	272.313	213.07	239.427	267.239	185.95	281.172	274.017	265.978	149.123	225.607	316.072	232.709	366.826	238.101	238.734	39.0906	374.341	124.46	303.32	187.777	296.442	175.202	321.116	110.618	99.1893	364.642	236.161	250.123	283.14	171.397	230.199	208.517	112.982	57.1569
4.26_787.5954m/z	787.595	4.25907	pos	M+NH4	C43H80NO8P	-0.748846	69.811	100 - 48.1 - 13 - 2.53 - 0.393	123062448	M232	PE(18:0/20:3(8Z,11Z,14Z))	PE(18:0/20:3)	PE	333.279	406.733	464.457	402.642	409.603	449.222	369.674	191.238	344.741	159.639	197.185	373.577	293.495	538.331	372.782	223.97	287.932	51.2916	301.326	217.231	527.09	421.067	462.191	266.276	327.842	445.538	368.175	438.963	347.891	392.618	376.55	435.617	342.273	489.45	451.947	467.01
4.63_744.5572m/z	744.557	4.63022	neg	M-H	C41H80NO8P	3.17779	82.4755	100 - 45.9 - 12 - 2.26 - 0.342	14713997	M233	PE(18:0/18:1(9Z))	PE(18:0/18:1)	PE	861.563	863.602	771.225	921.358	601.533	717.185	921.053	1370.46	959.969	1098.09	1019.12	898.688	1182.37	1116.77	771.739	1399.76	1020.4	905.82	967.478	598.15	988.258	806.84	1114.89	786.834	808.829	607.334	764.56	1111.99	849.406	818.676	811.749	909.025	716.87	920.593	563.057	639.858
4.97_752.5596m/z	752.56	4.97053	pos	M+H	C43H78NO7P	0.936046	90.0656	100 - 48 - 12.7 - 2.42 - 0.365	14714326	M234	PE(P-18:0/20:4(5Z,8Z,11Z,14Z))	PE(P-18:0/20:4)	PE	867.578	977.269	1005.55	1016.52	1034.89	1048.64	1021.35	758.375	939.478	960.135	908.192	961.646	711.498	954.975	1074.24	723.492	546.544	180.095	749.106	572.6	843.62	917.754	1231.22	1211.64	812.322	779.937	957.236	1365.82	1156.48	923.622	1053.85	966.464	1131.21	1151.38	748.516	756.104
4.16_792.5503m/z	792.55	4.15995	neg	M-H	C45H80NO8P	-5.75682	82.2793	100 - 50.3 - 14 - 2.81 - 0.449	123062360	M235	PE(22:4(7Z,10Z,13Z,16Z)/18:1(9Z))	PE(22:4/18:1)	PE	722.532	848.284	802.825	959.357	818.285	861.44	973.373	1089.45	706.879	776.119	779.692	785.234	825.758	970.545	827.267	878.544	805.523	781.763	904.124	756.565	754.248	1025.08	976.573	925.336	892.889	650.151	727.457	965.036	793.34	944.912	997.335	899.527	709.855	816.053	720.961	673.407
4.24_820.5837m/z	820.584	4.23765	pos	M+Na	C45H84NO8P	1.30159	88.6516	100 - 50.3 - 14 - 2.82 - 0.45	123062167	M236	PE(20:3(8Z,11Z,14Z)/20:0)	PE(20:3/20:0)	PE	1450.22	1466.12	1634.06	1563.53	1682.19	1738.11	1398.87	776.601	1002.92	713.257	1072.36	1350.39	1363.2	1435.01	1958.65	732.398	822.477	428.568	1780.76	977.732	1026.27	1035.16	1890.46	1709.18	2237.71	1154.37	1267.32	2252.46	1321.56	1969.66	2211.89	1374.31	1569.89	2107.77	1208.9	830.428
5.05_799.6098n	800.617	5.04838	pos	M+H, M+Na	C45H86NO8P	0.85553	89.6483	100 - 50.3 - 14 - 2.82 - 0.451	14714101	M237	PE(20:0/20:2(11Z,14Z))	PE(20:0/20:2)	PE	2465.41	2447.66	2954.57	2894.33	2915.94	3135.63	3264.17	1744.66	940.464	1238.42	1610.42	1512.9	1254.82	1672.31	1331.1	1138.79	1282.81	220.143	1299.78	1152.43	2673.19	1838.32	2501.58	1213.3	1376.45	2443.68	3064.91	3811.25	3640.62	2914.6	3280.27	3057.41	2761.69	3779.32	4337.8	4206.91
4.84_768.5544m/z	768.554	4.83555	pos	M+H	C43H78NO8P	0.768138	92.3533	100 - 48.1 - 12.9 - 2.52 - 0.392	14714090	M238	PE(18:0/20:4(5E,8E,11E,14E))	PE(18:0/20:4)	PE	1594.47	1746.77	1811.92	1770.07	1859.18	1797.52	1779.4	6524.26	1410.84	2421.88	1926.31	1670	2023.34	1712.97	2675.7	1720.4	1841.08	302.461	2904.83	1027.21	2040.72	2359.32	1919.66	1405.66	2056.2	1317.28	848.429	2567.8	1557.26	2227.91	2434.14	1738.82	1567.03	1464.66	968.495	650.83
4.49_772.5857m/z	772.586	4.49403	pos	M+H	C43H82NO8P	0.742561	92.2064	100 - 48.1 - 13 - 2.53 - 0.393	14714289	M239	PE-NMe2(18:1(9E)/18:1(9E))	PE-NMe2(18:1/18:1)	PE	2989.09	2923.85	3015.92	2779.65	2925.11	3058.29	2852.06	2325.62	2094.24	2066.77	2011.97	2040.69	1816.06	2509.11	1764.91	1654.15	2182.65	1539.34	2080.41	1543.48	4240.09	2469.32	2721.38	1464.42	2035.29	3634.65	3173.49	3104.68	3095.2	2533.13	2996.31	3425.76	2728.81	3677.98	3893.96	3706.41
4.95_824.6181m/z	824.618	4.9491	pos	M+Na	C45H88NO8P	5.18246	92.8816	100 - 50.4 - 14.1 - 2.82 - 0.451	14714120	M240	PE(20:1(13Z)/20:0)	PE(20:1/20:0)	PE	3698.87	3986.84	4577.11	4552.98	4661	4898.42	4928.93	2402.36	1191.94	1572.66	2799.13	1858.06	1560.2	2144.28	1836.65	1158.75	1931.41	374.308	2891.73	1988.06	2648.66	3272.66	4324.32	2068.83	2632.21	2943.42	4922.71	6255.56	4177.7	5966.9	5706.2	4265.87	3730.58	6215.77	6634.91	5040.47
4.57_733.5627n	734.57	4.57188	pos	M+H, M+Na	C40H80NO8P	0.76789	92.4666	100 - 44.9 - 11.5 - 2.14 - 0.319	85292011	M241	PE(18:0(10(R)Me)/16:0)	PE(18:0/16:0)	PE	31014	31358.2	29803.1	27473.1	29486.4	28036.4	25780.7	35250.6	33199.3	36203	34627.9	24595.2	20784.5	32517.5	23608.6	23190	24018.4	10143.7	27278.5	16338.3	32145.8	33053.1	31202.3	30109.9	23621.4	29659	27220.5	36362.9	30241	24236.9	26951.9	26964.6	28738.3	33510.3	27512.1	30905.7
4.26_784.5845m/z	784.585	4.25907	pos	M+H	C44H82NO8P	-0.723898	85.4701	100 - 49.2 - 13.5 - 2.67 - 0.42	123062248	M242	PE(21:0/18:3(9Z,12Z,15Z))	PE(21:0/18:3)	PE	46675.7	51141.9	56226.8	48060.8	55260.7	53913.7	43499.5	29675.3	49103.1	27989	27686.8	49140.7	36633.1	67604.7	46609.9	32949.1	39488.6	12227	41191.9	28503.4	62758.6	51675.3	60603.8	32383.4	46435.1	57956.3	49482.7	53557.9	45996.3	48049.5	49294.4	53495.3	45264.8	60881.8	56976.2	54763.2
5.18_788.6161m/z	788.616	5.17692	pos	M+H	C44H86NO8P	-0.29976	92.6683	100 - 49.2 - 13.5 - 2.67 - 0.422	123062245	M243	PE(21:0/18:1(9Z))	PE(21:0/18:1)	PE	54939.9	58758.9	66331.6	62541.9	63545.5	63085.4	64904.5	70382	45637.9	49374.5	62125	67436.7	52424.9	60315.2	64538.2	59658.6	48206.9	8893.48	58058.7	34431.6	58023.7	60105	70647.7	54707.9	55818.6	62190.3	58006.4	77664.5	49010.5	60839.4	61662.6	67646.6	60738.4	78671.9	64581.8	61450.3
0.47_858.5323m/z	858.532	0.468483	pos	M+NH4	C48H73O10P	5.20182	88.9935	100 - 53.1 - 15.9 - 3.44 - 0.597	123064681	M244	PG(20:5(5Z,8Z,11Z,14Z,17Z)/22:6(4Z,7Z,10Z,13Z,16Z,19Z))	PG(20:5/22:6)	PG	1095.3	1070.8	1002.76	1065.39	1061.02	944.942	997.968	0	0	0	8.64135	3.26682	0	0	4.25136	5.85105	7.67288	0	0	6924.85	5.83229	4.34317	5.3552	5.64198	0	8.52371	0	4.69712	0	0	3.85646	0	0	3.38413	0	0
7.27_864.7084m/z	864.708	7.26755	pos	M+NH4	C48H95O9P	3.72886	86.1612	100 - 53.4 - 15.8 - 3.37 - 0.572	123064986	M245	PG(P-20:0/22:0)	PG(P-20:0/22:0)	PG	191.629	200.976	348.678	306.707	261.544	332.169	415.412	503.223	162.865	45.1375	286.488	280.596	139.582	277.063	211.072	46.2108	302.935	36.6878	311.26	20.3016	117.623	361.195	225.542	44.1351	13.2117	577.783	272.862	120.71	47.545	582.642	308.838	329.785	11.8597	280.973	627.42	200.963
0.57_856.6471m/z	856.647	0.56775	pos	M+NH4	C48H87O9P	5.32265	80.663	100 - 53.3 - 15.8 - 3.35 - 0.569	123064989	M246	PG(P-20:0/22:4(7Z,10Z,13Z,16Z))	PG(P-20:0/22:4)	PG	181.267	125.418	101.974	123.683	114.552	118.056	54.6945	73.2851	169.166	182.576	173.83	237.494	188.272	165.073	148.65	204.755	216.044	161.912	161.685	177.4	280.693	142.192	156.371	179.938	166.567	195.492	135.013	120.332	157.91	111.797	134.749	129.37	147.351	163.096	127.243	111.916
0.57_874.6480m/z	874.648	0.56775	pos	M+NH4	C48H89O10P	-5.99407	86.9032	100 - 53.3 - 16 - 3.47 - 0.603	123064601	M247	PG(22:2(13Z,16Z)/20:1(11Z))	PG(22:2/20:1)	PG	156.341	122.494	95.418	129.257	151.384	97.1137	66.057	94.2496	177.016	194.302	121.886	173.995	182.325	164.862	119.856	162.29	149.919	162.264	146.375	175.316	256.924	130.231	130.654	179.868	191.916	166.9	134.097	100.273	162.589	112.875	134.936	131.757	130.88	110.179	136.895	110.221
0.65_799.5488m/z	799.549	0.65345	pos	M+H	C44H79O10P	0.601986	77.023	100 - 48.9 - 13.7 - 2.83 - 0.467	49703611	M248	PG(18:0/20:4(5Z,8Z,11Z,14Z))	PG(18:0/20:4)	PG	235.524	232.932	138.15	152.987	139.458	144.18	163.45	203.408	397.383	641.739	50.1112	291.677	218.386	123.68	176.685	206.776	153.072	334.4	261.091	152.048	150.253	212.438	304.914	400.82	307.832	378.762	150.852	200.501	234.198	197.24	150.107	218.118	217.011	250.472	160.64	212.636
5.77_899.6550m/z	899.655	5.77012	neg	M-H	C47H98O11P2	4.25651	69.5089	100 - 52.4 - 15.7 - 3.44 - 0.604	126522589	M249	PGP-Me	PGP-Me	PG	120.897	133.992	130.46	104.4	117.02	96.8833	80.4943	117.478	113.983	57.9918	140.087	136.753	65.2726	169.727	163.439	68.9591	56.2977	107.454	108.437	106.276	30.7265	137.896	132.265	95.831	68.3621	98.7364	75.3006	114.135	105.142	129.175	147.53	109.674	85.2438	115.42	66.7508	82.8516
0.63_806.5442n	807.551	0.632017	pos	M+H, M+Na	C46H79O9P	-2.4524	95.8313	100 - 51 - 14.6 - 3.02 - 0.499	123064993	M250	PG(P-18:0/22:6(4Z,7Z,10Z,13Z,16Z,19Z))	PG(P-18:0/22:6)	PG	295.604	242.834	162.568	208.711	169.047	126.256	199.846	333.773	575.721	745.05	119.793	297.981	271.332	228.307	219.415	259.156	248.283	275.388	339.909	192.9	227.984	215.231	419.604	455.202	347.173	565.733	157.28	198.653	275.814	243.431	116.66	241.112	192.543	218.255	139.036	248.197
7.41_840.7082m/z	840.708	7.40967	pos	M+NH4	C46H95O9P	3.59881	87.0602	100 - 51.2 - 14.7 - 3.05 - 0.504	74380452	M251	beta-hydroarchaetidylglycerol	beta-hydroarchaetidylglycerol	PG	403.641	500.857	613.824	645.418	560.087	639.215	689.1	1717.49	344.411	75.8896	1050.11	577.854	593.342	677.06	670.739	280.089	1143.01	335.367	1098.89	75.8905	280.636	1110.29	477.899	152.971	108.743	763.049	599.05	317.076	106.551	1335.35	762.067	548.546	95.2503	537.361	656.288	437.979
4.97_777.5633m/z	777.563	4.97053	pos	M+H	C42H81O10P	-0.892494	62.6067	100 - 46.7 - 12.7 - 2.55 - 0.411	49703609	M252	PG(18:0/18:1(9Z))	PG(18:0/18:1)	PG	318.932	387.533	429.99	403.767	397.163	434.027	430.864	435.889	289.789	447.877	442.415	527.078	362.366	473.998	602.766	309.099	174.639	25.4456	390.221	229.715	307.811	390.997	627.367	465.448	448.866	225.81	277.266	666.585	417.882	381.519	541.799	421.416	455.363	567.458	311.12	201.116
7.52_866.7262m/z	866.726	7.52393	pos	M+NH4	C48H97O9P	6.27345	88.2882	100 - 53.4 - 15.8 - 3.37 - 0.573	123064880	M253	PG(O-20:0/22:0)	PG(O-20:0/22:0)	PG	1894.25	2019.45	2361.47	2110.73	2061.92	2353.28	2535.79	4786.93	1933.54	1113.47	3175.4	1930.88	1947.51	2339.12	2545.97	1448.27	3465.08	1577.53	3199.57	819.713	1164.47	3849.76	1425.21	1147.18	1098.98	2068.32	2031.33	1356.73	732.551	4237.22	3002.28	1882.15	877.312	1693.66	2161.08	1676.68
0.48_770.4802m/z	770.48	0.475617	pos	M+NH4	C37H69O13P	-1.61707	70.0888	100 - 41.3 - 11 - 2.19 - 0.358	123065188	M254	PI(16:1(9Z)/12:0)	PI(16:1/12:0)	PI	1565.71	1551.95	1590.42	1644.6	1600.56	1542.25	1642.08	0.404059	0	0	4.34636	0.343531	0.36834	1.16636	1.2251	9.65234	7.7671	0	0	10460.8	1.12239	5.16879	4.89319	5.2492	0	10.3917	2.55589	3.18565	1.92377	4.09767	1.69702	0	0	4.42508	1.91261	0
3.78_871.5407m/z	871.541	3.78197	neg	M-H	C46H81O13P	7.4181	73.7719	100 - 51.2 - 15.5 - 3.46 - 0.627	14714416	M255	PI(17:0/20:4(5Z,8Z,11Z,14Z))	PI(17:0/20:4)	PI	134.864	140.568	129.183	144.247	107.984	136.881	135.137	123.596	118.847	34.8862	119.061	86.7014	50.5599	112.04	114.385	51.353	82.3192	79.381	81.1604	111.078	66.3361	152.723	136.456	98.0975	89.3429	131.97	132.716	170.845	183.954	273.693	319.554	160.056	110.659	167.079	133.56	152.678
4.04_988.6869m/z	988.687	4.03842	pos	M+NH4	C53H95O13P	2.11053	81.1965	100 - 58.9 - 19.7 - 4.8 - 0.937 - 0.155	123065801	M256	PI(22:4(7Z,10Z,13Z,16Z)/22:0)	PI(22:4/22:0)	PI	166.36	145.691	197.347	315.684	223.717	232.041	296.86	111.787	127.68	96.2548	171.062	205.835	193.147	170.337	225.126	257.782	165.326	117.442	162.867	97.8736	266.965	135.82	225.677	226.359	183.362	215.714	253.275	188.475	285.985	221.827	265.391	320.344	223.203	175.932	307.614	156.869
4.39_914.5903n	932.624	4.38692	pos	M+H, M+NH4	C49H87O13P	2.00288	85.3853	100 - 54.5 - 17.2 - 4 - 0.748 - 0.119	123065872	M257	PI(18:0/22:4(7Z,10Z,13Z,16Z))	PI(18:0/22:4)	PI	171.48	192.723	176.04	146.573	127.001	200.866	124.564	198.511	284.595	257.494	207.341	189.927	210.138	319.762	122.348	81.5566	170.071	0	122.08	42.0747	200.927	314.748	209.011	245.496	206.961	105.192	173.058	323.565	220.943	100.446	149.71	68.6968	157.72	210.825	66.1968	185.869
4.25_887.5681m/z	887.568	4.24507	neg	M-H	C47H85O13P	2.97035	73.1042	100 - 52.3 - 16.1 - 3.64 - 0.666 - 0.103	123065557	M258	PI(20:2(11Z,14Z)/18:1(9Z))	PI(20:2/18:1)	PI	147.084	152.149	159.519	150.772	143.514	143.703	159.969	237.612	317.881	170.931	106.35	174.823	192.361	190.826	79.9937	115.802	187.606	132.262	108.714	96.7407	298.209	400.287	111.488	136.02	121.047	108.517	174.137	169.252	329.995	119.407	156.293	165.139	144.709	123.76	150.024	235.646
3.58_883.5397m/z	883.54	3.57522	neg	M-H	C47H81O13P	6.18158	77.5985	100 - 52.3 - 16.1 - 3.63 - 0.665 - 0.103	123065873	M259	PI(18:0/20:5(5Z,8Z,11Z,14Z,17Z))	PI(18:0/20:5)	PI	221.582	206.95	213.341	220.568	210.447	260.784	210.636	313.543	244.135	182.137	244.814	212.379	169.526	279.487	309.923	219.482	195.4	206.158	173.124	140.835	138.924	257.46	330.28	240.592	274.62	232.914	167.207	343.616	241.048	403.858	361.693	229.389	241.267	252.032	199.069	285.712
4.05_930.6078m/z	930.608	4.05268	pos	M+NH4	C49H85O13P	1.33412	83.1667	100 - 54.5 - 17.2 - 3.99 - 0.747 - 0.118	123065787	M260	PI(22:4(7Z,10Z,13Z,16Z)/18:1(9Z))	PI(22:4/18:1)	PI	135.123	102.327	144.066	250.219	164.129	213.391	220.79	228.564	336.618	166.688	156.92	282.219	224.554	189.819	132.634	198.901	167.012	78.3375	107.916	40.5287	260.134	105.609	206.774	291.451	250.618	86.3578	196.296	155.943	242.365	85.628	230.503	115.765	141.716	110.73	108.109	96.6685
3.60_833.5219m/z	833.522	3.59663	neg	M-H	C43H79O13P	4.01598	81.1736	100 - 47.9 - 13.9 - 2.99 - 0.524	123065978	M261	PI(16:0/18:2(9Z,12Z))	PI(16:0/18:2)	PI	350.689	345.404	368.484	341.619	335.851	338.608	323.65	477.863	341.42	329.627	293.416	302.358	312.114	326.907	317.45	459.964	303.888	351.562	268.168	192.735	413.875	286.954	398.315	352.436	317.628	284.675	327.276	563.869	529.44	366.354	407.115	407.731	426.324	353.532	301.294	498.477
4.11_862.5583n	880.592	4.10982	pos	M+H, M+NH4	C45H83O13P	1.31312	88.3969	100 - 50.1 - 15 - 3.31 - 0.592	123065975	M262	PI(18:0/18:2(9Z,12Z))	PI(18:0/18:2)	PI	349.913	408.686	483.692	511.74	538.377	532.581	515.499	348.96	668.858	255.799	291.023	433.591	396.601	442.762	457.314	357.683	272.678	203.519	322.763	164.712	553.647	310.828	365.052	460.314	483.062	488.505	421.04	432.662	541.891	460.986	585.235	464.049	458.394	514.971	502.374	655.251
4.25_888.5740n	906.608	4.25193	pos	M+H, M+NH4	C47H85O13P	1.39938	87.1894	100 - 52.3 - 16.1 - 3.64 - 0.666 - 0.103	123065874	M263	PI(18:0/20:3(8Z,11Z,14Z))	PI(18:0/20:3)	PI	447.184	541.343	583.9	455.042	551.862	548.913	385.328	250.119	922.485	386.468	223.786	488.822	641.19	683.218	345.164	258.53	522.752	71.0941	312.225	221.89	1074.42	834.093	445.334	414.477	403.692	414.065	639.294	674.499	891.947	346.754	439.462	380.432	518.879	548.844	527.621	784.704
3.90_909.5535m/z	909.554	3.89587	neg	M-H	C49H83O13P	4.02025	79.6355	100 - 54.4 - 17.2 - 3.99 - 0.746 - 0.118	123065815	M264	PI(22:6(4Z,7Z,10Z,13Z,16Z,19Z)/18:0)	PI(22:6/18:0)	PI	186.388	191.108	250.82	328.908	226.938	261.91	200.281	1027.14	764.929	570.786	373.742	781.963	480.524	472.372	316.887	405.808	308.335	108.945	257.331	31.4109	392.741	192.986	415.44	976.674	405.24	70.3254	204.637	307.198	504.236	209.112	665.823	113.708	196.594	210.462	82.9047	124.437
3.53_857.5203m/z	857.52	3.52582	neg	M-H	C45H79O13P	2.05241	83.0658	100 - 50.1 - 14.9 - 3.3 - 0.591	123065977	M265	PI(16:0/20:4(5Z,8Z,11Z,14Z))	PI(16:0/20:4)	PI	2663.1	2545.36	2386.38	2426.16	2519.94	2580.92	2594.06	2681.67	2454.63	2300.43	2349.65	2250.42	2428.81	2853.23	2280.36	2697.47	2109.2	2185.81	1916.92	2081.5	2272.18	2837.86	3194.19	2654.94	2252.38	1926.02	2516.78	3731.3	3622.54	2903.7	3548.61	2577.18	3156.08	2560.06	2134	2980.79
4.02_885.5517m/z	885.552	4.02463	neg	M-H	C47H83O13P	2.05113	89.432	100 - 52.3 - 16.1 - 3.64 - 0.665 - 0.103	74380463	M266	PI(18:0/20:4(5Z,8Z,11Z,14Z))	PI(18:0/20:4)	PI	53015.9	55448	55682.2	48881.5	57187.5	53992.4	63068.1	53134.2	43448.5	46442.8	51797.7	45933.8	45768.6	56769.9	44721.5	40629.7	52050.2	49180.8	57396.7	54091.9	51751.2	59049.6	56495.9	45112.2	42861.5	61003.4	55988.7	62903.4	59147.8	55943.7	50614	59056.8	47691.7	60831.9	55265.8	53687.6
0.85_437.2909m/z	437.291	0.846383	neg	M-H	C25H42O6	0.196205	80.4264	100 - 27.8 - 4.94 - 0.658	74382417	M267	3beta-(3-methyl-butanoyloxy)-villanovane-13alpha,17-diol	3beta-(3-methyl-butanoyloxy)-villanovane-13alpha,17-diol	PR	186.309	208.004	221.808	200.835	215.986	212.372	214.851	136.69	64.3138	180.091	121.848	151.641	5.17082	3.02453	7.20915	67.822	67.4479	162.491	80.87	27.4916	542.894	62.5567	187.194	230.613	47.3148	480.341	177.812	101.652	436.558	66.9469	114.621	0	649.331	300.388	258.806	204.949
0.67_573.4064m/z	573.406	0.674867	pos	M+Na	C40H54O	-0.504303	92.7834	100 - 43.9 - 9.62 - 1.4 - 0.153	24701988	M268	1-OH-3,4,3',4'-Tetradehydrolycopene	1-OH-3,4,3',4'-Tetradehydrolycopene	PR	162.532	142.963	109.956	132.898	82.1686	107.908	96.5493	197.789	332.771	432.065	87.4737	166.388	249.017	164.726	206.931	198.985	218.233	228.79	149.841	101.138	179.183	155.625	262.408	215.657	176.425	244.314	123.996	136.093	166.628	132.23	99.7547	135.142	137.209	132.203	89.1322	140.295
4.59_722.5176m/z	722.518	4.58715	neg	M-H	C41H73NO9	-5.02575	79.1464	100 - 45.9 - 12.1 - 2.35 - 0.366	74382622	M269	bacteriohopane-31,32,33,34-tetrol-35-cyclitol	bacteriohopane-31,32,33,34-tetrol-35-cyclitol	PR	169.166	172.699	158.992	161.551	181.868	153.617	153.2	171.083	251.227	237.039	193.411	209.743	171.838	156.888	195.097	197.484	99.9333	153.003	142.461	149.045	187.27	160.946	237.519	215.981	140.689	105.381	145.296	197.175	237.824	147.15	202.659	163.903	186.884	173.922	115.461	124.789
1.18_1111.6737m/z	1111.67	1.1799	pos	M+Na	C61H102O12P2	-0.197653	79.1358	100 - 67.6 - 25 - 6.58 - 1.37 - 0.24	85297396	M270	alpha-D-galactosyl undecaprenyl diphosphate	alpha-D-galactosyl undecaprenyl diphosphate	PR	1837.46	1685.84	1486.79	1638.53	1673.06	1443.26	1307.29	1833.76	2143.12	1936.21	2319.89	2153.21	1780.37	2955.92	2351.24	2584.49	1999.75	2311.57	1520.07	1161.91	2097.36	1792.26	2050.74	2104.15	1856.92	1833.99	2090.64	1721.49	1914.54	1704.07	1887.59	1832.16	1795.42	2084.27	1162.16	1316.47
5.76_831.6610m/z	831.661	5.76297	neg	M-H	C58H88O3	-6.08634	76.0578	100 - 63.9 - 20.7 - 4.52 - 0.751 - 0.101	85297369	M271	2-decaprenyl-6-methoxy-3-methyl-1,4-benzoquinone	2-decaprenyl-6-methoxy-3-methyl-1,4-benzoquinone	PR	7805.29	8677.54	8782.12	7787.34	8350.12	8020.06	8327.13	10155.5	7423.13	6703.51	10444.2	8930.63	6258.19	11330.8	11399.3	6500.94	6038.06	7720.23	7679.61	7604.12	5070.83	10360.2	10121.7	8675.06	6937.63	7934.17	7328.2	10037.2	9293.48	10632.6	10577.5	9563.13	6641.31	9486.78	7725.65	7693.06
8.35_561.4880m/z	561.488	8.34892	pos	M+H	C36H64O4	0.412052	85.3932	100 - 39.8 - 8.54 - 1.3 - 0.155	74382624	M272	2-methylbacteriohopane-32,33,34,35-tetrol	2-methylbacteriohopane-32,33,34,35-tetrol	PR	4693.03	5918.71	6804.21	6394.08	6940.28	7201.68	7362.53	14077.1	4798.55	4030.47	9021.34	4012.49	6650.73	4498.56	6308.63	8614.73	11508.8	8380.47	8331.29	3037.9	4804.36	8898.11	4146.53	3317.12	5200.39	4460.77	4672.57	6213.8	3195.55	8203.98	6692.39	4518.31	5534.94	5113.19	5012.77	9335.62
7.91_547.4695m/z	547.47	7.90757	pos	M+H	C35H62O4	-4.64476	87.2339	100 - 38.7 - 8.11 - 1.21 - 0.141	74382618	M273	bacteriohopane-32,33,34,35-tetrol	bacteriohopane-32,33,34,35-tetrol	PR	11040.3	12081.1	12675.8	12727.9	13768	13762.3	12925.2	27611	14199	10668.8	19782.6	11989.9	14155.5	13516.2	16179.8	17600.7	20180.6	18209.9	19060.9	6945.99	11621.7	19656.6	10035.5	8220.01	11602.2	9815.84	16251.9	10196.7	5955.9	13319.2	12132.6	11267	9297.93	11688.6	9627.93	10662.7
0.47_831.5105n	849.527	0.468483	pos	M+H, M+NH4	C46H74NO10P	6.59832	64.7913	100 - 51.3 - 15 - 3.17 - 0.539	123063644	M274	PS(18:2(9Z,12Z)/22:6(4Z,7Z,10Z,13Z,16Z,19Z))	PS(18:2/22:6)	PS	1313.59	1077.26	1149.82	1127.94	1166.2	1073.71	1146.78	0	0	0	0	0	0	0	0	4.25516	7.07469	0	0	7869.1	0	1.71855	2.59815	1.58585	0	0	0	0	0	0	0	0	0	0	0	0
0.47_814.5065m/z	814.506	0.468483	pos	M+Na	C44H74NO9P	9.01658	72.2889	100 - 49.1 - 13.7 - 2.76 - 0.447	123063833	M275	PS(P-16:0/22:6(4Z,7Z,10Z,13Z,16Z,19Z))	PS(P-16:0/22:6)	PS	1100.79	1030.72	1041.45	1044	941.173	938.537	937.726	2.56479	0	13.5689	23.7242	7.78527	2.63681	2.61426	4.8979	26.8151	25.2482	0	5.08751	6863.21	5.85126	17.9066	20.4862	21.6837	5.2002	28.2848	10.2524	20.6224	0	5.08951	16.6966	0	4.65943	19.5398	0	0
5.06_844.6119m/z	844.612	5.0574	neg	M-H	C46H88NO10P	5.39062	71.3301	100 - 51.5 - 15.1 - 3.2 - 0.545	123063620	M276	PS(18:1(9Z)/22:0)	PS(18:1/22:0)	PS	75.5623	64.9558	64.5036	72.1831	74.8005	88.8715	61.0994	55.6007	0	0	39.9185	18.9387	7.11261	22.6956	4.86345	11.6035	37.4237	8.81809	12.3736	7.80899	99.978	26.6574	49.0526	0	0	81.6375	92.769	133.651	169.923	109.617	138.836	109.572	71.8947	121.563	166.084	193.596
3.76_852.5703m/z	852.57	3.76053	neg	M-H	C47H84NO10P	-6.69062	59.5308	100 - 52.5 - 15.6 - 3.35 - 0.578	123063361	M277	PS(21:0/20:4(5Z,8Z,11Z,14Z))	PS(21:0/20:4)	PS	36.0408	25.3715	35.3654	41.1666	21.8531	39.1715	38.6226	79.5244	32.0485	9.43161	41.6241	21.7299	21.7816	24.8858	32.4287	61.575	44.218	43.6273	16.2404	25.0195	14.4717	49.4108	45.2459	11.6388	21.4795	30.9376	29.1706	61.1199	53.9086	49.525	50.8414	25.54	49.8084	53.2884	63.2672	41.8508
3.68_774.5336m/z	774.534	3.68257	neg	M-H	C41H78NO10P	5.91651	78.1246	100 - 46 - 12.4 - 2.46 - 0.393	123062754	M278	PS(13:0/22:1(11Z))	PS(13:0/22:1)	PS	104.062	98.9711	112.927	97.471	97.8518	136.249	128.553	213.155	88.8947	56.7694	99.0829	111.521	94.0305	181.212	130.691	84.4888	109.311	75.1833	78.2724	54.1163	102.134	132.679	155.1	50.2495	58.7674	91.7386	143.739	119.66	136.099	190.743	166.586	175.582	92.7418	169.769	93.4035	115
3.94_788.5477m/z	788.548	3.9387	neg	M-H	C42H80NO10P	3.79251	74.4302	100 - 47.1 - 12.9 - 2.59 - 0.42	123062771	M279	PS(14:0/22:1(11Z))	PS(14:0/22:1)	PS	95.445	111.282	119.084	119.91	129.392	137.522	130.984	178.908	29.2377	34.0853	66.7097	67.9657	45.3526	84.7593	40.2839	89.815	71.4499	81.964	56.6499	79.0565	156.057	97.0971	143.511	27.9106	39.5024	135.253	109.276	182.101	185.651	148.147	164.103	177.73	96.5685	192.124	209.719	199.001
0.56_893.6072n	894.614	0.560617	pos	M+H, M+Na	C50H88NO10P	-8.24784	79.5559	100 - 55.8 - 17.4 - 3.89 - 0.694 - 0.104	123063479	M280	PS(22:4(7Z,10Z,13Z,16Z)/22:1(11Z))	PS(22:4/22:1)	PS	181.749	188.075	158.79	181.355	159.402	141.438	77.3822	119.948	208.769	228.588	199.425	228.133	203.512	230.216	176.415	244.583	235.524	168.96	166.118	258.308	322.674	191.822	185.365	184.319	244.086	221.742	156.467	158.666	202.651	141.984	154.097	136.265	159.434	148.096	139.815	147.234
0.64_689.4690n	690.476	0.639167	pos	M+H, M+Na	C36H68NO9P	8.50521	80.735	100 - 40.4 - 9.81 - 1.76 - 0.257	123063745	M281	PS(P-16:0/14:1(9Z))	PS(P-16:0/14:1)	PS	289.146	214.065	116.939	142.796	159.939	137.122	102.331	291.684	516.342	764.352	75.5798	275.597	218.363	194.707	168.329	178.662	170.901	309.106	256.304	156.676	193.732	200.916	361.533	453.375	384.195	388.836	187.147	196.569	292.639	221.683	190.321	226.54	226.58	173.916	184.266	253.457
0.95_820.5981m/z	820.598	0.95195	pos	M+H	C44H86NO10P	-9.94293	81.743	100 - 49.3 - 14 - 2.89 - 0.48	123063631	M282	PS(16:0/22:0)	PS(16:0/22:0)	PS	155.53	208.283	192.386	211.372	155.963	182.87	195.107	213.817	387.127	341.475	41.1804	149.55	193.382	148.399	139.579	146.065	149.143	194.672	109.058	109.15	98.7633	163.188	246.206	249.59	246.068	216.37	213.619	189.014	229.563	231.98	141.823	224.126	216.878	228.067	175.925	304.854
0.56_819.6362n	842.629	0.560617	pos	M+H, M+Na	C45H90NO9P	1.03702	74.2315	100 - 50.4 - 14.3 - 2.94 - 0.482	123063705	M283	PS(O-20:0/19:0)	PS(O-20:0/19:0)	PS	163.857	142.249	87.405	113.472	92.7782	98.5329	65.0529	92.1419	150.841	180.074	145.792	180.382	172.193	127.611	119.46	176.212	194.099	153.591	106.717	212.518	257.559	133.189	152.799	179.399	202.384	191.977	135.637	118.1	135.894	104.607	108.203	147.907	116.799	142.55	106.873	106.418
4.66_821.5982m/z	821.598	4.66475	pos	M+NH4	C43H82NO10P	-4.00315	74.1622	100 - 48.2 - 13.4 - 2.74 - 0.449	123063394	M284	PS(22:1(11Z)/15:0)	PS(22:1/15:0)	PS	166.471	142.243	76.718	100.286	133.472	84.2332	92.3652	251.796	38.2212	18.1779	229.512	114.846	50.7028	144.348	173.192	7.52564	118.967	159.503	246.438	53.3742	23.4361	244.438	200.351	126.543	79.8897	82.1426	101.845	151.858	61.6063	226.466	143.597	119.541	60.0018	183.375	109.97	74.285
0.64_767.5157n	785.536	0.639167	pos	M+H, M+NH4	C42H74NO9P	7.25368	89.8703	100 - 47 - 12.6 - 2.48 - 0.391	123063827	M285	PS(P-16:0/20:4(5Z,8Z,11Z,14Z))	PS(P-16:0/20:4)	PS	278.876	296.028	172.552	203.052	124.371	184.674	185.739	262.327	484.705	686.985	78.7065	269.459	325.034	210.319	284.323	308.817	218.737	311.96	248.575	190.942	128.482	232.687	335.323	429.727	353.329	472.288	144.282	224.295	298.676	270.062	243.653	339.219	302.598	278.091	201.174	276.267
4.10_776.5501m/z	776.55	4.09547	neg	M-H	C41H80NO10P	6.87134	76.9216	100 - 46 - 12.4 - 2.46 - 0.394	123063633	M286	PS(16:0/19:0)	PS(16:0/19:0)	PS	97.6682	87.4486	104.991	105.924	93.4428	111.611	122.603	253.182	130.882	160.027	179.787	125.599	100.669	224.951	113.538	98.1172	161.283	86.1887	141.249	97.0028	63.4492	158.621	184.415	110.959	89.7562	72.6097	99.4037	143.143	80.4531	143.393	124.853	130.78	54.0429	151.171	32.4549	58.1362
4.49_816.5792m/z	816.579	4.4949	neg	M-H	C44H84NO10P	3.88921	75.5779	100 - 49.3 - 14 - 2.88 - 0.479	123063626	M287	PS(18:0/20:1(11Z))	PS(18:0/20:1)	PS	198.274	200.294	179.851	209.889	204.514	162.69	202.44	227.041	78.9195	24.2946	133.618	104.862	81.6386	137.761	89.9275	85.1255	95.8531	116.303	89.5923	96.6564	212.744	187.607	199.972	54.2849	52.5522	218.758	206.818	233.183	270.903	300.779	275.325	271.94	151.583	235.638	337.073	307.105
3.66_824.5502m/z	824.55	3.66115	neg	M-H	C45H80NO10P	6.70674	75.1089	100 - 50.3 - 14.5 - 3.03 - 0.509	123063272	M288	PS(20:3(8Z,11Z,14Z)/19:1(9Z))	PS(20:3/19:1)	PS	115.436	107.389	116.946	109.559	119.206	82.0691	101.122	441.615	141.842	121.843	192.962	172.192	112.176	280.839	140.94	81.1822	115.206	87.4449	154.736	60.7291	72.8345	176.747	295.676	117.241	78.4293	55.3262	147.229	174.196	82.183	275.905	258.476	139.808	58.4147	151.954	39.0261	51.8317
8.23_893.7012m/z	893.701	8.23463	pos	M+NH4	C48H94NO10P	6.61495	92.6102	100 - 53.7 - 16.2 - 3.54 - 0.618	123063611	M289	PS(20:0/22:0)	PS(20:0/22:0)	PS	379.251	332.529	340.316	352.98	405.997	321.796	281.77	526.807	385.211	433.976	437.459	271.719	501.775	385.249	373.529	501.67	548.086	475.777	476.02	261.378	397.17	431.098	310.236	345.613	384.785	285.034	329.49	358.004	360.963	352.687	418.595	338.839	381.513	289.789	301.458	351.725
0.65_747.5094n	748.517	0.6463	pos	M+H, M+Na	C39H74NO10P	5.80293	79.775	100 - 43.8 - 11.4 - 2.2 - 0.343	123063572	M290	PS(16:0/17:1(9Z))	PS(16:0/17:1)	PS	848.741	867.472	533.228	579.402	594.858	442.015	372.522	996.205	1483.86	1836.89	342.271	826.944	764.675	630.433	736.632	775.068	678.392	991.179	875.802	522.178	781.505	726.396	1070.79	1125.87	981.701	1249.2	621.346	728.961	845.834	639.868	632.158	731.9	722.29	678.002	545.602	659.394
3.75_800.5486m/z	800.549	3.74625	neg	M-H	C43H80NO10P	4.85469	83.0137	100 - 48.2 - 13.4 - 2.73 - 0.448	123062853	M291	PS(15:1(9Z)/22:1(11Z))	PS(15:1/22:1)	PS	465.751	473.972	436.299	520.737	504.242	487.541	439.536	1021.25	544.94	437.946	456.528	584.645	420.734	847.735	595.164	515.508	492.514	446.319	460.576	324.396	461.35	575.746	761.434	388.959	332.715	405.683	521.742	588.246	432.882	649.724	586.573	707.583	376.431	647.231	379.939	438.916
5.02_790.6001m/z	790.6	5.01513	neg	M-H	C43H86NO9P	4.19483	80.47	100 - 48.2 - 13.2 - 2.64 - 0.422	123063696	M292	PS(O-20:0/17:0)	PS(O-20:0/17:0)	PS	483.425	519.39	522.601	547.757	548.007	518.023	515.532	532.342	440.09	405.416	561.318	545.49	406.122	671.027	631.187	362.905	372.705	374.018	523.206	531.391	438.395	561.296	712.649	597.517	537.656	518.203	490.818	606.137	633.062	589.71	599.077	555.87	475.531	588.093	507.096	457.399
4.00_876.5806m/z	876.581	4.0032	neg	M-H	C49H84NO10P	5.19019	77.1913	100 - 54.7 - 16.7 - 3.7 - 0.652	4266283	M293	PS(21:0/22:6(4Z,7Z,10Z,13Z,16Z,19Z))	PS(21:0/22:6)	PS	228.068	193.664	195.569	154.955	210.479	197.626	188.839	554.101	217.396	264.802	321.26	235.684	224.087	450.473	490.123	181.506	155.831	280.18	292.202	236.98	85.0108	385.882	335.218	247.752	417.01	108.992	110.926	312.113	113.282	310.101	366.756	79.8425	152.766	150.513	40.8417	36.306
4.69_848.5879m/z	848.588	4.69332	pos	M+H	C48H82NO9P	9.27379	84.6575	100 - 53.6 - 15.9 - 3.4 - 0.579	123063834	M294	PS(P-20:0/22:6(4Z,7Z,10Z,13Z,16Z,19Z))	PS(P-20:0/22:6)	PS	559.202	540.927	458.474	476.95	487.697	476.184	418.443	556.567	373.182	427.34	622.73	430.864	435.565	517.658	538.703	305.01	414.064	420.191	658.917	326.549	445.599	565.603	625.289	441.1	543.772	419.664	508.452	630.379	404.786	536.716	547.846	472.548	483.234	549.596	426.747	372.117
4.69_880.6110m/z	880.611	4.68735	neg	M-H	C49H88NO10P	4.15918	78.2512	100 - 54.8 - 16.8 - 3.71 - 0.654	123063477	M295	PS(22:4(7Z,10Z,13Z,16Z)/21:0)	PS(22:4/21:0)	PS	849.76	880.37	875.979	820.189	836.191	835.764	916.102	1011.91	731.093	861.158	727.165	829.499	697.027	867.456	826.629	639.266	735.304	984.71	982.537	812.079	734.652	1046.17	1184.8	1038.29	888.501	906.767	950.857	1008.83	777.202	876.037	1282.69	985.307	631.625	860.349	762.236	790.689
4.40_840.5793m/z	840.579	4.40183	neg	M-H	C46H84NO10P	3.95261	80.4228	100 - 51.5 - 15 - 3.19 - 0.543	123063433	M296	PS(22:2(13Z,16Z)/18:1(9Z))	PS(22:2/18:1)	PS	686.34	802.086	893.482	988.917	761.301	772.207	560.385	843.559	464.554	336.189	603.097	663.525	415.532	579.155	835.468	399.663	484.022	295.749	990.363	665.803	486.953	858.98	1121.03	827.676	923.432	633.318	830.139	874.754	787.162	1703.63	1609.03	1122.23	680.066	1156.13	1220.68	644.607
4.91_856.6097m/z	856.61	4.91493	neg	M-H	C47H88NO10P	2.77457	80.9117	100 - 52.6 - 15.6 - 3.36 - 0.579	123063359	M297	PS(21:0/20:2(11Z,14Z))	PS(21:0/20:2)	PS	1282.88	1348.13	1379.45	1326.8	1327.95	1320.53	1277.08	1248.74	974.703	814.798	948.652	1083.61	1160.81	1115.9	1469.46	980.376	960.963	825.679	1322.51	1246.32	1449.58	2865.93	1215.33	1177.46	1512.73	1091.53	1192.18	1323.19	1584.02	1185.92	1487.41	1590.99	1542.13	1176.68	1233.06	1343.46
8.14_917.7020m/z	917.702	8.13537	pos	M+NH4	C50H94NO10P	7.42964	90.9655	100 - 55.9 - 17.4 - 3.9 - 0.696 - 0.105	123063447	M298	PS(22:2(13Z,16Z)/22:0)	PS(22:2/22:0)	PS	3706.45	4105.7	4543.8	4316.32	4467.8	4489.93	4838.67	6774.75	2889.7	4709.71	7394.99	3161.36	5833.17	3900.96	4138.14	4928.9	6018.21	4890.24	5396.13	2780.82	3700.02	4549.33	3147.82	4424.21	4089.12	2891.93	3595.89	5092.77	3374.73	5087.94	4555.28	3723.74	4365.42	3495.46	4190.69	4483.14
5.19_832.6088m/z	832.609	5.19332	neg	M-H	C45H88NO10P	1.81845	84.0922	100 - 50.4 - 14.5 - 3.04 - 0.512	123063517	M299	PS(21:0/18:0)	PS(21:0/18:0)	PS	4226.89	4662.16	4330.08	4274.2	4430.04	4191.54	4358.09	6658.5	3440.93	3517.22	4989.95	5138.49	4510.48	4609.85	4917.6	4562.18	4614.08	3262.91	5875.69	3766.49	4100.43	4923.34	6033.69	3882.1	3948.71	4360.58	3982.08	5771.09	3680.07	5965.7	4910.69	5204.38	3977.41	5084.17	4150.39	4494.46
5.28_750.5588m/z	750.559	5.27618	pos	M+H	C40H80NO9P	-7.34426	62.1896	100 - 44.9 - 11.7 - 2.23 - 0.343	123063728	M300	PS(O-16:0/18:0)	PS(O-16:0/18:0)	PS	6553.59	6493.97	7570.06	7113.53	7339.65	7564.28	8182.82	4767.56	8875.47	6256.16	4696.25	5196.47	5089.68	4837.32	4981.56	4786.59	3976.88	2696.16	11201.7	5415.66	10933.9	6148.51	6937.27	6810.66	7170.29	5847.11	6413.44	5630.61	5676.92	3952.45	5036.09	5947.44	6536.53	6074.31	5533.75	5296.86
4.27_828.5772m/z	828.577	4.2665	neg	M-H	C45H84NO10P	1.46785	84.2788	100 - 50.4 - 14.5 - 3.04 - 0.51	123063429	M301	PS(22:2(13Z,16Z)/17:0)	PS(22:2/17:0)	PS	4973.54	5434.38	5999.37	6477.56	5760.43	5705.14	5033.94	8174.72	5570.51	4303.68	4349.95	6248.59	4659.63	6984.13	5824.41	5571.93	4763.62	5367.48	5412.56	4662.39	6650.52	7548.49	7351.83	4769.08	5597.16	6329.82	5228.6	5158.11	6031.48	6846.23	7550.45	7714.8	5186.08	5535.09	7033	5642.05
5.28_764.5747m/z	764.575	5.27618	pos	M+H	C41H82NO9P	-6.87555	97.0113	100 - 46 - 12.2 - 2.36 - 0.368	123063724	M302	PS(O-16:0/19:0)	PS(O-16:0/19:0)	PS	13631.3	13028.5	15141	14073.8	14937	15851.8	17019.8	7949.49	17507.4	10781	7965.85	8484.08	8902.62	8374.19	7646.5	8930.13	8121.57	7456.59	25579.4	11641.4	23968.6	12647.7	13383.5	12732.7	14692.3	12243.3	12583	9454.76	9104.6	6896.31	8459.28	11949.2	12228	11633.6	10837.8	10405.1
4.16_852.5775m/z	852.578	4.15995	neg	M-H	C47H84NO10P	1.78721	85.8744	100 - 52.5 - 15.6 - 3.35 - 0.578	123063469	M303	PS(22:4(7Z,10Z,13Z,16Z)/19:0)	PS(22:4/19:0)	PS	6279.1	6618.16	6658	5954.66	6634.28	6516.6	6992.57	10633.7	6477.95	6460.9	7253.44	6722.36	6039.93	9011.77	7351.15	5715.36	5779.39	6779.8	7334.09	6164.45	4930.1	10720.9	8447.12	8168.72	8072.79	4855.97	5959.43	8229.61	5110.29	8225.45	9134.33	5723.68	4837.97	5993.35	5049.51	4592.76
4.63_804.5771m/z	804.577	4.63022	neg	M-H	C43H84NO10P	1.39915	87.1163	100 - 48.2 - 13.4 - 2.74 - 0.449	123063628	M304	PS(17:0/20:0)	PS(17:0/20:0)	PS	16071.4	17342.6	17421.2	15463.1	17340.8	16832.5	16585.6	25775.3	18207	20337	19223.4	18627.8	21847.4	21919	16058.4	23980.3	18730.7	18928.2	20459.5	13420.4	20263.4	17042.3	21776.9	17690.8	16831.9	14305.4	16158.1	22174.8	17950.9	17679.6	16911.2	19752.9	16217.9	17332.7	13391.4	13108.5
3.97_850.5620m/z	850.562	3.9675	neg	M-H	C47H82NO10P	1.92132	87.9054	100 - 52.5 - 15.6 - 3.35 - 0.577	123063470	M305	PS(22:4(7Z,10Z,13Z,16Z)/19:1(9Z))	PS(22:4/19:1)	PS	30916.9	33547.4	32046.9	27429.6	32166.5	30447.6	32061.7	43739	23291.3	33449.8	33733.4	29029.8	30688.9	38771.2	38138.3	25186.8	25380.5	28157.1	48689.5	31380.6	25713.6	30620	43524.2	39232.9	40651.6	20869.6	24382.8	41984.4	28158.4	38554.5	37027.2	30465	27588.1	34435.9	17432.3	13587.1
4.77_830.5927m/z	830.593	4.76532	neg	M-H	C45H86NO10P	1.27872	90.5618	100 - 50.4 - 14.5 - 3.04 - 0.511	123063350	M306	PS(21:0/18:1(9Z))	PS(21:0/18:1)	PS	47208.5	51875.4	51393.7	46633.1	51706.2	50041	50383.8	62812	35152	34068.4	40534.1	42231.8	38169	46306.9	42820.7	38122.4	43702.5	44109.7	53015.5	41154.3	51807.3	55553.3	55650.5	33285.9	37347.6	53837.1	46620.3	52891.6	50476.8	57517.4	52129.2	64268.2	41387	56417.2	57558.5	63267.2
4.12_826.5618m/z	826.562	4.12425	neg	M-H	C45H82NO10P	1.78999	91.0401	100 - 50.4 - 14.5 - 3.03 - 0.51	123063271	M307	PS(20:3(8Z,11Z,14Z)/19:0)	PS(20:3/19:0)	PS	62320	66659.2	65158.8	55800.5	66698.6	63986.9	71084.8	85587.8	49758.1	53109.1	69618.9	54479.6	51235.4	73791.2	54357.9	42141.9	54722	52889.5	94528.2	56250.8	52491.3	80851.3	83666.1	62793	62787.7	41847.5	59567.3	75346.2	57089.6	77985.9	70372.6	60922.2	48411.1	66637.3	52080.9	49636.5
4.67_854.5935m/z	854.593	4.67307	neg	M-H	C47H86NO10P	2.11716	91.4884	100 - 52.6 - 15.6 - 3.36 - 0.578	123063360	M308	PS(21:0/20:3(8Z,11Z,14Z))	PS(21:0/20:3)	PS	82743.5	88984.2	88789.2	79624.5	90704.5	88239.3	90807.3	100673	59614.9	58106.2	82185	74710.5	63710	79785.8	87767	50080.4	70175.3	68387.7	127257	83475.4	62076	109696	109637	85396.1	88706.6	71845.4	80800.4	86835.7	70565.1	110452	96191.9	88686.8	64058.1	99932.9	88396.6	76842.8
4.22_802.5616m/z	802.562	4.21652	neg	M-H	C43H82NO10P	1.54614	91.6067	100 - 48.2 - 13.4 - 2.74 - 0.449	74380404	M309	PT(18:0/18:1(9Z))	PT(18:0/18:1)	PT	66796.5	72822.9	68725.8	63539.5	72825.6	69355.2	77525.3	87958	53336.7	60416.8	61828.5	59022.6	66639.8	74432.3	54453.3	67129.6	65294.8	71119.1	73354	54211	81846.5	70168.1	80012.9	53234.1	50645.7	62171.1	64736.9	79684	79812.1	70386.4	65850.6	81939.9	62389.5	75288.7	68165.6	73063.1
4.12_1184.8440m/z	1184.84	4.11697	pos	M+NH4	C62H118O17S	0.989207	50.7307	100 - 69.9 - 32.1 - 11 - 3.04 - 0.709 - 0.143	332978903	M310	AC2SGL(16:0/28:0(2Me[S],4Me[S],6Me[S],8Me[R],10Me[R],12Me[R],13OH))	AC2SGL(16:0/28:0)	SL	301615	293693	356937	392722	391433	354344	371931	294883	295960	175304	277041	357709	323644	364535	335129	299671	236062	141320	344889	186876	316327	267990	430126	400290	386737	242042	336941	343654	368713	333446	398410	368540	333562	397201	356563	248986
4.66_1226.8905m/z	1226.89	4.66475	pos	M+NH4	C65H124O17S	0.597279	54.4553	100 - 73.2 - 34.4 - 12.1 - 3.42 - 0.814 - 0.168	332978905	M311	AC2SGL(16:0/30:0(2Me[S],4Me[S],6Me[S],8Me[S],10Me[R],12Me[R],14Me[R],15OH))	AC2SGL(16:0/30:0)	SL	543837	525010	532996	518934	540197	500923	494159	590431	427756	472393	558172	470405	387251	499101	520518	340887	416222	285460	608649	352154	470770	592932	567238	505852	554588	478660	514141	505638	427062	475400	507977	509554	456567	621671	545422	467737
5.60_783.6426m/z	783.643	5.59907	neg	M-H	C45H89N2O6P	5.14205	74.6551	100 - 50.7 - 13.8 - 2.66 - 0.403	123068803	M312	SM(d18:2/22:0)	SM(d18:2/22:0)	SM	154.552	186.591	160.135	260.581	158.191	162.79	231.403	132.541	79.0835	66.7534	164.81	175.837	96.2652	176.812	150.463	112.561	111.739	89.7613	116.46	143.825	124.605	172.952	182.622	130.112	74.4191	149.777	159.425	279.463	303.088	236.947	318.301	259.99	184.316	272.767	237.632	192.495
5.31_769.6270m/z	769.627	5.30722	neg	M-H	C44H87N2O6P	5.3621	75.232	100 - 49.5 - 13.2 - 2.51 - 0.375	123068775	M313	SM(d18:2/21:0)	SM(d18:2/21:0)	SM	189.293	185.407	192.324	226.722	154.677	185.329	269.215	198.014	103.681	87.2564	206.246	198.733	133.233	260.061	187.449	179.846	127.842	160.671	154.868	148.929	87.5608	193.177	234.171	154.361	103.413	160.986	162.183	250.564	218.22	237.656	255.641	288.418	158.198	202.111	195.967	157.545
4.23_805.6223m/z	805.622	4.23052	pos	M+Na	C45H87N2O6P	3.73732	59.7111	100 - 50.6 - 13.8 - 2.65 - 0.402	123068781	M314	SM(d18:2/22:1)	SM(d18:2/22:1)	SM	40.2248	64.1668	55.8593	62.415	60.2423	69.4554	60.2229	16.877	67.127	0	47.0725	70.8199	77.2449	66.4763	188.306	60.5275	5.16616	7.92155	45.94	49.9621	0	56.5543	56.9214	138.523	134.635	2.64556	18.4064	115.411	46.5537	50.8389	83.2347	14.0748	65.812	53.7773	18.5719	16.114
4.72_757.6220m/z	757.622	4.72118	pos	M+H	C43H85N2O6P	0.270187	61.0208	100 - 48.4 - 12.7 - 2.37 - 0.349	123068771	M315	SM(d18:2/20:0)	SM(d18:2/20:0)	SM	599.841	568.329	586.564	596.589	590.811	578.12	585.268	510.25	591.048	569.443	616.337	619.152	382.598	673.704	584.207	436.697	315.998	340.985	462.744	395.999	511.669	563.849	581.846	582.993	544.275	500.917	613.297	580.998	574.079	477.892	593.797	629.064	536.956	525.417	595.605	548.951
6.78_843.7320m/z	843.732	6.77692	pos	M+H	C49H99N2O6P	0.754752	86.6318	100 - 55.1 - 16.1 - 3.31 - 0.531	7850659	M316	SM(d18:0/26:1(17Z))	SM(d18:0/26:1)	SM	407.692	479.453	562.377	509.758	429.221	565.468	642.057	315.266	287.803	249.056	451.128	430.996	490.393	392.993	486.612	335.68	202.886	16.5378	228.602	223.512	300.995	286.515	612.7	347.197	257.983	291.008	469.206	692.508	620.164	602.17	608.25	653.774	464.566	637.419	632.367	616.273
6.23_841.7163m/z	841.716	6.22902	pos	M+H	C49H97N2O6P	0.688661	88.15	100 - 55.1 - 16.1 - 3.31 - 0.531	7850652	M317	SM(d18:1/26:1(17Z))	SM(d18:1/26:1)	SM	476.65	600.415	1029.43	965.074	747.566	977.893	1199.83	192.923	390.458	165.839	304.857	862.517	654.135	687.62	872.257	576.359	273.732	49.4879	318.703	252.342	399.039	235.172	1053.2	737.595	427.619	363.629	670.306	710.679	919.584	1030.06	903.714	1337.4	767.958	676.921	970.905	993.409
5.76_771.6404m/z	771.64	5.76297	neg	M-H	C44H89N2O6P	2.37508	84.3785	100 - 49.6 - 13.3 - 2.51 - 0.375	123068780	M318	SM(d20:1/19:0)	SM(d20:1/19:0)	SM	1537.95	1719.07	1666.41	1834.71	1286.18	1559.96	2296.5	1985.54	1454.49	1248.01	1967.62	1612.01	1144.58	2314.66	2119.01	1336.42	1174.15	1544.16	1461.13	1418.05	1033.27	2032.1	1953.39	1726.01	1335.23	1459.2	1464.27	1907.62	1886.79	2146.42	2065.6	1727.96	1256.12	1879.21	1438.34	1439.39
5.71_835.6671m/z	835.667	5.70968	pos	M+Na	C47H93N2O6P	0.982135	88.7047	100 - 52.9 - 14.9 - 2.97 - 0.463	7850650	M319	SM(d18:1/24:1(15Z))	SM(d18:1/24:1)	SM	1872.26	1690.18	1484.87	1572.47	1622.54	1474.52	1375.54	1819.06	1800.81	1553.01	2180.12	1975.29	1622.7	2000.9	1869.57	1858.16	1509.17	1708.76	1575.99	1173.22	1859.27	1664.05	2011.84	2181.23	1581.35	1554.31	1821.49	1705.78	2237.73	1516.77	2034	1815.13	1749.62	1640.34	1477.99	1520.77
4.15_729.5908m/z	729.591	4.15267	pos	M+H	C41H81N2O6P	0.453214	91.6737	100 - 46.2 - 11.7 - 2.11 - 0.301	49703631	M320	SM(d18:1/18:1(9Z))	SM(d18:1/18:1)	SM	1406.46	1467.62	1863.21	2028.16	1971.03	1961.64	1928.06	899.128	1879.81	712.516	1079.49	2232.76	1422.71	1876.39	2587.05	1569.25	803.691	770.793	1303.82	1205.16	1467.58	1288.14	1856.15	1993.95	1815.98	1566.22	1550.59	1634.04	2007.38	1526.29	1944.78	2301.62	1831.68	2120.87	2337.99	1593.78
4.27_705.5897m/z	705.59	4.27337	pos	M+H	C39H81N2O6P	-1.17043	92.8324	100 - 44.1 - 10.7 - 1.87 - 0.259	7850647	M321	SM(d18:0/16:0)	SM(d18:0/16:0)	SM	1927.64	2123.22	2328.29	2096.79	2272	2368.21	1775.34	626.835	2974.88	939.619	1162.16	1529.99	1428.33	3434.11	3848.04	1245.38	1121.76	493.115	1911.6	1703.65	1494.03	2777.78	2033.14	1797.72	1894.33	1812.32	2587.49	2136.16	2032.17	2231.07	1998.55	1657.96	2225.14	2569.26	1795.68	2725.75
5.57_798.6616n	799.669	5.5747	pos	M+H, M+Na	C46H91N2O6P	0.118233	93.5742	100 - 51.8 - 14.4 - 2.81 - 0.432	123068786	M322	SM(d18:2/23:0)	SM(d18:2/23:0)	SM	3668.81	4088.77	4995.36	4918.54	4787.93	4582.88	5470.21	2563.28	2138.19	2077.82	4056.19	4209.12	2799.64	4653.84	4441.52	3408.98	2841.12	1448.9	3113.87	2337.74	3612.91	3184.2	4838.31	3468.93	3025.22	4089.65	4788.24	6130.3	6259.63	4695.11	6482.47	6304.22	4565.77	6255.44	5352.69	4308.83
4.07_687.5452m/z	687.545	4.0669	neg	M-H	C38H77N2O6P	0.745496	85.6678	100 - 42.9 - 10.2 - 1.75 - 0.239	123068749	M323	SM(d18:1/15:0)	SM(d18:1/15:0)	SM	3600.25	3789.89	3135.27	3971.88	3127.46	3304.24	4709.4	4007.47	3481.23	3957.18	4353.81	4224.16	3215.83	4034.47	4193.33	3301.07	3180.09	4159.33	4254.29	3077.78	2954.14	4953.25	3793.24	3904.72	3185.46	2784.67	3552.83	4572.97	3977.67	3250.91	3615.43	3544.36	3461.52	3725.2	2526.7	4409.16
6.44_828.7090n	829.716	6.44257	pos	M+H, M+Na	C48H97N2O6P	0.669689	91.2354	100 - 54 - 15.5 - 3.14 - 0.497	49703629	M324	SM(d18:1/25:0)	SM(d18:1/25:0)	SM	7398.58	8675.07	6705.31	7761.84	8534.25	9173.5	7091.61	5739.09	5235.28	5499.54	7446.89	5765.23	7481.63	6557.06	6083.51	5637.12	5113.75	1113.84	5331.33	5905.67	8291.64	6702.8	9827.01	5192.11	4998.64	7297.9	9552.55	13362.2	10936.2	9386.82	6942.29	9434.78	7749.23	13337.6	12227.7	12222.6
6.28_799.6715m/z	799.671	6.27607	neg	M-H	C46H93N2O6P	2.01147	85.945	100 - 51.8 - 14.4 - 2.81 - 0.433	123068789	M325	SM(d18:1/23:0)	SM(d18:1/23:0)	SM	6794.78	7288.6	10000.4	9096.72	6090.06	7864.04	8373.95	7394.76	8380.71	5726.02	6544.92	7560.64	6995.4	7212.85	7210.15	6587.7	6176.03	5501.66	5840.9	5902.37	5669.94	6439.98	8842.01	7816.02	5226.44	5279.92	6849.3	8025.61	9515.38	9467.72	9718.01	9985.55	7424.91	7789.54	7929.68	7931.05
5.75_786.6612n	787.668	5.7454	pos	M+H, M+Na	C45H91N2O6P	-0.324165	85.5227	100 - 50.7 - 13.8 - 2.66 - 0.403	7850649	M326	SM(d18:1/22:0)	SM(d18:1/22:0)	SM	19946.3	20456.7	22556.1	24563.6	22667.9	21705.4	26050.6	19729.6	19049.1	15522.7	26508.1	26610.6	17987.7	29654.8	33569.3	20778.2	14170.4	11546.2	17523.1	13900.1	15992.5	22196	26122.8	25581.2	20699.3	22160.5	21666.9	25226.7	25282.2	24660.3	33008.1	28398.8	20785.2	28115.4	22320.1	17528.6
5.25_810.6617n	811.669	5.25477	pos	M+H, M+Na	C47H91N2O6P	0.318843	90.9427	100 - 52.8 - 14.9 - 2.97 - 0.462	123068791	M327	SM(d18:2/24:1)	SM(d18:2/24:1)	SM	50943.3	53166.5	60129.4	55611.4	57926.5	57667.7	59998.5	47748.6	47246.5	36543.5	51419.7	54005	38908.7	57768	57882.1	48786.9	33400.7	11937.1	39480.1	31557.3	44890.3	57667.5	57143.7	57711.3	45983.5	52401.6	58096.8	64981	63167.8	50534	63087.8	63087.4	55729.7	62684.9	62866.3	59275.1
4.07_702.5669n	703.574	4.06697	pos	M+H, M+Na	C39H79N2O6P	-0.987459	94.6722	100 - 44 - 10.7 - 1.87 - 0.258	7850646	M328	SM(d18:1/16:0)	SM(d18:1/16:0)	SM	52944.5	51217.3	64972	82700.7	76266.7	70027.3	82087.5	39451.2	59417.1	39593.4	56320.6	84968.2	64495.4	64407.1	80972.5	73193.2	39264.8	36498.7	46508.4	32215	55352.9	50747.9	65490.2	86810.7	69671.9	50220.2	66481.9	67199.4	77408.4	50242.5	83142.5	79137.4	76989.1	72296	65920.7	64777.4
6.27_814.6934n	815.701	6.27185	pos	M+H, M+Na	C47H95N2O6P	0.810579	92.5352	100 - 52.9 - 14.9 - 2.97 - 0.464	7850657	M329	SM(d18:0/24:1(15Z))	SM(d18:0/24:1)	SM	120908	118179	209305	200398	177929	195588	198340	59846.8	125550	70136.3	77607.3	164316	144512	139739	175891	163905	95600	38238.8	81826.2	68867.6	93431.8	80094.1	172397	173373	109820	99074.2	146037	144540	193190	166851	214744	224543	166089	174224	197465	165118
4.20_755.6034m/z	755.603	4.19552	pos	M+Na	C41H85N2O6P	-0.472218	74.4787	100 - 46.3 - 11.7 - 2.11 - 0.302	7850654	M330	SM(d18:0/18:0)	SM(d18:0/18:0)	SM	354931	358985	412704	412324	437125	396804	371275	281072	352998	239357	244032	389279	407634	409665	341261	407720	321905	173114	324214	209282	501039	257695	429373	334818	347942	363670	400794	418056	462724	327902	371616	454941	425504	479771	430860	392587
4.27_700.5722m/z	700.572	4.26622	pos	M+H	C40H77NO8	0.0640214	83.5351	100 - 44.8 - 11.5 - 2.13 - 0.318	85297420	M331	GalCer(d18:1/16:0)	GalCer(d18:1/16:0)	SP	71.6967	95.3652	79.2465	81.9052	103.574	112.656	65.9571	10.5735	79.3604	16.9846	36.3233	95.4666	65.1231	124.157	123.972	65.6106	38.1336	0	67.3752	32.2307	55.887	64.5119	120.11	73.1714	58.8005	53.1574	106.165	151.36	124.724	113.878	76.4839	56.4234	98.3825	117.148	89.2819	147.336
0.92_864.6239m/z	864.624	0.923383	pos	M+H	C46H89NO11S	1.10363	75.2684	100 - 52.4 - 20.2 - 5.76 - 1.32 - 0.25	49703643	M332	(3'-sulfo)Galbeta-Cer(d18:1/22:0)	(3'-sulfo)Galbeta-Cer(d18:1/22:0)	SP	229.878	266.244	193.877	242.024	238.524	216.798	204.542	259.853	289.637	406.027	51.8659	198.824	216.494	156.678	204.286	196.957	207.974	239.747	164.241	109.149	124.331	178.252	317.222	347.105	276.982	283.983	266.958	212.128	317.721	305.795	173.471	268.257	293.231	264.747	205.554	334.368
5.27_708.5052m/z	708.505	5.26905	pos	M+Na	C38H71NO9	4.46803	89.5134	100 - 42.6 - 10.7 - 1.98 - 0.297	160780461	M333	GlcCer(d14:2(4E,6E)/18:0(2OH))	GlcCer(d14:2/18:0)	SP	233.088	247.685	223.593	262.334	249.854	256.128	267.653	162.04	347.344	141.931	169.313	142.844	168.949	123.954	123.811	129.84	198.138	130.613	535.817	232.011	445.704	253.34	251.756	209.878	256.637	210.008	213.433	145.941	130.747	126.712	148.149	209.182	179.983	179.877	159.932	163.406
0.74_690.4897m/z	690.49	0.738433	pos	M+Na	C38H69NO8	-2.82776	66.5204	100 - 42.6 - 10.5 - 1.89 - 0.274	160780445	M334	GlcCer(d14:2(4E,6E)/18:1(9Z))	GlcCer(d14:2/18:1)	SP	227.865	186.347	193.132	175.11	200.135	159.3	172.397	220.622	351.62	459.63	100.219	206.594	214.913	174.977	198.622	224.492	212.041	211.402	175.591	140.787	161.734	165.119	244.774	246.479	238.665	254.654	211.762	185.002	222.234	183.151	156.483	203.56	227.762	180.932	213.155	226.316
6.39_811.6890n	812.696	6.38543	pos	M+H, M+Na	C48H93NO8	-1.38965	57.8977	100 - 53.7 - 15.8 - 3.31 - 0.55	85297424	M335	GalCer(d18:1/24:0)	GalCer(d18:1/24:0)	SP	477.407	534.087	406.344	510.447	569.379	598.922	435.756	242.211	337.792	270.416	432.705	513.713	772.406	501.387	639.648	949.115	289.273	55.8739	337.594	218.515	459.77	415.795	507.562	581.365	455.447	272.47	673.849	853.453	714.467	524.993	503.164	415.074	663.951	738.28	543.555	761.616
1.92_1091.7299m/z	1091.73	1.92198	neg	M-H	C56H104N2O18	7.9941	77.6557	100 - 63.2 - 23.3 - 6.33 - 1.39 - 0.259	85299221	M336	GlcNAcbeta1-4Manbeta1-4Glcbeta-Cer(d18:1/18:0)	GlcNAcbeta1-4Manbeta1-4Glcbeta-Cer(d18:1/18:0)	SP	3442.34	3834.29	3918.94	3849.35	4089.93	4130.49	3791.35	2856.66	1875.69	1033.73	3497.01	3189.98	2197.75	3076.53	6231.5	2338.23	2528.71	2472.74	3210.84	3526.77	1860.71	4389.77	4583.78	3817.84	3157.34	3593.77	3043.16	5075.78	4468.36	7739.36	4287.27	4043.55	3611.87	5935.67	3634.87	4205.23
5.07_347.2251m/z	347.225	5.0698	pos	M+H	C21H30O4	9.77878	79.0702	100 - 23.2 - 3.39 - 0.371	85300859	M337	21-Hydroxy-5b-pregnane-3,11,20-trione	21-Hydroxy-5b-pregnane-3,11,20-trione	Steroids	94.1728	100.882	111.234	116.555	117.683	121.119	119.65	103.429	111.987	159.412	88.3722	103.25	90.914	105.801	75.298	84.2828	80.7675	0	112.829	83.7381	132.128	66.2604	70.2343	113.296	118.516	115.572	130.584	116.457	91.0077	70.6463	85.5234	118.814	137.468	114.8	106.032	116.388
5.06_329.2143m/z	329.214	5.06267	pos	M+H	C21H28O3	9.77929	92.3288	100 - 23.1 - 3.17 - 0.322	85300840	M338	megestrol	megestrol	Steroids	1095.28	1200.87	1319.04	1296.21	1307.61	1336.38	1327.64	1025.96	1326.95	1595.33	971.115	1090.98	1087.79	1002.81	936.651	1076.39	952.805	324.085	1209.32	848.225	1585.09	956.111	936.27	1198.99	1405.49	1172.05	1442.83	1101.26	1109.05	733.955	952.676	1231.74	1309.98	1243.88	1355.63	1273.29
2.33_465.3048m/z	465.305	2.32857	neg	M-H	C27H46O4S	0.917211	93.3036	100 - 30.7 - 9.89 - 2.04 - 0.322	85300926	M339	cholesterol sulfate	cholesterol sulfate	Steroids	1864.36	1947.14	1839.37	1856.47	1939.34	1904.53	1888.3	2074.55	1932.58	982.581	2017.24	1485.73	1416.15	2395.14	2039.25	1952.03	1521.25	1925.3	2291.89	1712.43	1569.51	2271.47	2135.78	1928.43	1385.21	2029.48	1564.62	1934.84	1951.4	2847.45	2111.99	1742.61	1617.46	1898.16	1580.84	2572.85
0.48_717.6486m/z	717.649	0.482767	pos	M+Na	C48H86O2	-4.90977	58.8089	100 - 53 - 14.2 - 2.55 - 0.347	160780506	M340	20:0 Campesteryl ester	20:0 Campesteryl ester	Sterols	946.074	811.389	850.092	871.318	768.963	703.632	761.236	0	0	0	0.479996	0	0	0	0	1.28655	3.42305	6.53117	0	5966.29	0	1.80706	1.57924	1.18783	0	1.65682	0	2.38955	0	0	1.40377	0	0	0.726364	0	0
7.05_912.7656m/z	912.766	7.04688	pos	M+NH4	C57H98O7	0.600258	76.248	100 - 63 - 21 - 4.87 - 0.884 - 0.132	160780599	M341	22:1-Glc-Stigmasterol	22:1-Glc-Stigmasterol	Sterols	85.6701	177.499	230.405	223.989	209.254	303.254	351.198	305.258	140.94	0	186.863	111.067	98.903	213.323	274.815	41.0561	297.967	34.6828	287.189	56.3031	68.9294	383.647	75.6741	38.9361	57.9338	156.178	198.163	102.752	65.0075	540.915	423.284	131.331	47.1186	137.871	309.557	235.755
5.60_825.6613m/z	825.661	5.60327	pos	M+H	C52H88O7	1.27002	68.687	100 - 57.5 - 17.7 - 3.83 - 0.65	160780561	M342	18:2-Glc-Campesterol	18:2-Glc-Campesterol	Sterols	92.8485	96.4483	132.172	115.887	97.5658	117.222	112.514	76.1071	96.9001	125.286	100.772	79.338	78.4709	98.2368	69.3489	70.1503	108.274	117.259	130.248	46.1129	97.4263	77.914	83.0518	60.583	113.172	83.3617	156.573	91.1028	101.326	56.5845	76.7799	76.8838	104.858	113.655	96.8826	126.485
7.66_886.7544m/z	886.754	7.6589	pos	M+NH4	C55H96O7	5.66813	84.6725	100 - 60.9 - 19.6 - 4.44 - 0.784 - 0.115	160780585	M343	20:1-Glc-Sitosterol	20:1-Glc-Sitosterol	Sterols	304.324	302.432	475.87	376.859	368.315	396.909	475.96	990.634	270.963	157.777	941.576	273.571	600.787	392.259	335.823	469.37	802.702	309.522	544.594	57.9024	87.2386	389.592	191.372	255.981	136.912	189.831	223.051	363.249	406.173	711.004	544.605	277.704	226.071	197.527	299.946	341.912
5.69_609.5604m/z	609.56	5.69213	neg	M-H	C42H74O2	-2.03725	76.2207	100 - 46.4 - 10.9 - 1.74 - 0.211	49703672	M344	15:0 Cholesteryl ester	15:0 Cholesteryl ester	Sterols	326.082	387.808	369.556	322	322.211	297.53	298.65	245.975	234.868	339.803	254.539	266.783	265.74	239.159	215.649	291.975	304.372	248.923	271.344	313.918	333.921	254.097	218.406	282.015	293.759	281.727	260.537	222.587	335.767	180.598	244.619	275.326	259.045	260.188	318.257	254.53
6.28_849.6683m/z	849.668	6.27607	neg	M-H	C54H90O7	8.15618	69.6941	100 - 59.7 - 18.9 - 4.22 - 0.735 - 0.106	160780565	M345	20:3-Glc-Campesterol	20:3-Glc-Campesterol	Sterols	211.652	231.03	274.208	250.097	196.998	242.078	171.77	285.434	276.709	189.009	229.884	263.152	280.04	272.713	255.964	213.736	169.934	166.957	141.517	197.549	161.203	220.206	298.975	250.368	137.207	190.205	201.831	265.435	285.322	312.624	321.008	301.008	213.666	256.323	215.898	248.547
1.68_479.2778m/z	479.278	1.6848	pos	M+Na	C28H40O5	2.27277	78.5467	100 - 30.9 - 5.65 - 0.761	123069245	M346	Minabeolide-7	Minabeolide-7	Sterols	174.552	203.013	200.716	211.134	192.309	229.615	207.017	78.3325	188.351	232.255	169.259	162.623	185.619	168.972	145.988	167.436	138.68	216.918	195.857	167.269	286.549	146.097	156.895	178.956	264.348	165.403	218.134	173.741	213.256	123.139	171.607	219.356	217.875	200.391	198.37	222.858
4.99_718.6434m/z	718.643	4.99197	pos	M+NH4	C49H80O2	-8.95451	68.7046	100 - 54 - 14.7 - 2.69 - 0.373	24702214	M347	22:4 Cholesteryl ester	22:4 Cholesteryl ester	Sterols	138.603	226.978	264.035	272.444	232.429	340.308	349.111	239.415	251.894	279.964	208.004	194.084	240.121	186.997	167.93	203.586	128.885	0	143.388	156.232	304.191	136.241	164.025	206.645	222.441	185.24	269.662	216.51	215.553	119.961	160.576	274.49	242.483	243.712	236.054	207.656
1.73_536.3628m/z	536.363	1.73408	pos	M+NH4	C30H46O7	8.99964	82.8398	100 - 33.2 - 6.79 - 1.03 - 0.127	24702193	M348	Cucurbitacin O	Cucurbitacin O	Sterols	327.491	295.55	276.596	297.442	249.379	276.353	240.456	264.293	327.189	286.062	290.259	288.051	251.567	334.874	271.274	257.075	249.177	322.243	260.188	242.264	361.025	320.518	308.573	242.194	334.033	330.652	341.078	296.755	319.978	281.069	321.359	283.139	341.85	305.957	307.632	301.656
7.91_642.6175m/z	642.617	7.91472	pos	M+NH4	C43H76O2	-1.42556	82.0497	100 - 47.5 - 11.4 - 1.86 - 0.23	24702201	M349	16:0 Cholesteryl ester	16:0 Cholesteryl ester	Sterols	284.815	362.773	415.928	379.859	388.806	408.166	455.931	549.964	435.803	297.668	557.975	352.921	377.176	350.561	368.801	432.465	539.881	380.845	454.587	177.573	458.88	466.955	295.794	253.764	331.212	366.648	446.247	291.509	238.562	324.565	337.944	340.018	415.557	395.834	354.325	339.416
6.51_694.6487m/z	694.649	6.50683	pos	M+NH4	C47H80O2	-1.43028	82.9319	100 - 51.8 - 13.6 - 2.39 - 0.32	160780525	M350	18:1 Stigmasteryl ester	18:1 Stigmasteryl ester	Sterols	431.56	502.008	622.801	540.788	587.643	573.473	606.265	221.282	508.01	403.3	296.781	431.418	472.041	409.988	408.288	440.388	402.071	0	450.331	287.05	538.851	329.703	420.577	501.675	354.678	324.69	552.148	392.827	431.167	344.631	402.874	559.072	648.558	454.901	556.012	480.781
0.65_507.3301m/z	507.33	0.65345	pos	M+Na	C27H48O7	1.84103	88.4122	100 - 30 - 5.79 - 0.836	123068931	M351	(25S)-5alpha-cholestan-3beta,4beta,6alpha,8beta,15alpha,16beta,26-heptol	(25S)-5alpha-cholestan-3beta,4beta,6alpha,8beta,15alpha,16beta,26-heptol	Sterols	1002.58	955.047	913.616	934.826	890.09	803.495	866.869	612.685	732.306	997.305	742.222	892.488	951.906	895.555	834.171	1030.68	949.067	990.712	985.971	672.831	1354.23	849.814	904.642	1067.96	1121.45	1215.81	860.275	799.266	986.802	562.981	876.62	930.83	1031.11	944.309	976.46	861.965
4.46_695.5737m/z	695.574	4.45833	pos	M+Na	C47H76O2	-0.139541	84.2576	100 - 51.8 - 13.5 - 2.39 - 0.318	24702210	M352	20:4 Cholesteryl ester	20:4 Cholesteryl ester	Sterols	686.086	621.033	608.417	861.967	722.466	730.712	857.011	395.246	818.049	583.628	544.203	798.701	706.33	627.751	642.772	973.73	555.704	0	570.209	447.036	972.442	463.646	666.025	952.632	813.557	655.546	725.244	669.221	797.516	560.431	857.894	850.875	759.398	636.144	839.129	845.351
2.76_507.3299m/z	507.33	2.75832	pos	M+H	C29H46O7	-3.4114	81.6485	100 - 32.2 - 6.44 - 0.963 - 0.117	85300625	M353	2-deoxy-20-hydroxy-5alpha-ecdysone 3-acetate	2-deoxy-20-hydroxy-5alpha-ecdysone 3-acetate	Sterols	912.533	1075.57	1021.79	926.752	1018.19	917.698	727.437	805.033	929.402	1317.61	1060.19	828.298	1040.92	842.936	832.303	881.2	892.041	1125.2	1059.41	740.547	1436.97	842.279	845.574	995.778	1099.02	1044.87	1134.24	967.979	909.85	638.401	797.196	1044.15	1105.94	1098.06	1096.12	946.925
6.36_674.6003n	692.634	6.35757	pos	M+H, M+NH4	C47H78O2	0.229057	70.1231	100 - 51.8 - 13.6 - 2.39 - 0.319	24702209	M354	20:3 Cholesteryl ester	20:3 Cholesteryl ester	Sterols	777.304	808.632	1185.87	1965.88	1334.41	1772.95	2957.54	264.206	1106.56	720.86	300.789	1223.33	1189.82	929.683	834.2	1365.33	673.688	43.0246	621.859	703.425	866.412	495.625	771.876	1381.2	1334.56	900.682	1128.45	863.299	978.561	651.907	914.385	1215.29	1007.33	1021.22	1331.94	694.528
7.35_914.7808m/z	914.781	7.35325	pos	M+NH4	C57H100O7	0.0817337	83.5566	100 - 63.1 - 21 - 4.88 - 0.885 - 0.133	160780588	M355	22:1-Glc-Sitosterol	22:1-Glc-Sitosterol	Sterols	2951.8	3352.55	4409.78	3753.16	3718.41	3853.79	4916.82	3588.24	1365.37	1692.51	3436.87	2641.16	2780.45	2933.55	3160.55	1657.98	3348.03	1487.94	2723.34	1145.58	1655.37	4525.6	1875.65	2564.89	1528.92	2999.39	2588.91	3632.47	2987.55	9276.69	7508.33	3226.1	2860.35	3171.64	6070.03	5399.87
8.60_670.5686n	688.602	8.60477	pos	M+NH4, M+Na, M+H	C47H74O2	-0.39832	87.7014	100 - 51.8 - 13.5 - 2.38 - 0.318	24702211	M356	20:5 Cholesteryl ester	20:5 Cholesteryl ester	Sterols	2052.04	2667.64	2862.25	2689.28	3154.1	3450.98	2919.14	2142.15	1980.43	1960.36	2080.85	2100.02	1509.49	2959.3	2196.03	1733.15	1080.88	1789.21	1408.31	1152.26	2253.42	1954.47	2544.73	1910.52	1681.66	2211.34	3004.49	3278.16	3172.99	2383.88	3637.45	3855.26	2965.41	4153.6	3189.68	4380.81
7.78_650.6004n	668.634	7.77975	pos	M+NH4, M+Na	C45H78O2	0.383036	95.072	100 - 49.6 - 12.5 - 2.11 - 0.272	160780515	M357	16:0 Stigmasteryl ester	16:0 Stigmasteryl ester	Sterols	3975.92	3615.62	4219.07	3543.42	3962.35	3787.09	4178.68	1290.53	4446.61	3115.25	1744.3	3166.71	2686.1	3206.53	2514.81	2628.14	2255.4	0	2260.07	2141.59	3456.69	2125.02	2614.67	3449.7	2755.32	2402.39	3896.15	2622.8	3225.55	2116.81	3248.73	3776.71	4143.13	3513.18	3369.69	3400.32
6.95_700.6160n	718.65	6.94762	pos	M+NH4, M+Na	C49H80O2	0.188746	93.6067	100 - 54 - 14.7 - 2.69 - 0.373	160780542	M358	20:3 Stigmasteryl ester	20:3 Stigmasteryl ester	Sterols	2656.09	4796.67	8061.02	6700.56	4458.42	8697.09	10534.6	2503.31	4645.86	4449.9	2110.39	4178.75	4749.3	4987.82	5461.93	9917.68	3129.59	0	4479.96	4229.79	6223.53	2190.35	6099.13	6195.46	10026.8	6259.47	7212.8	5229.52	5807.86	4909.63	9023.32	10418.3	5738.75	7782.73	9940.4	7157.63
8.68_696.5845n	714.618	8.68333	pos	M+NH4, M+Na, M+H	C49H76O2	-0.0182329	92.9657	100 - 53.9 - 14.7 - 2.69 - 0.372	24702215	M359	22:6 Cholesteryl ester	22:6 Cholesteryl ester	Sterols	19805.5	25926.3	28517.6	27133.3	30604.9	32398.8	28040.9	13073.3	9540.88	17358.2	32479.8	29047.7	22011.4	33003.9	44136.6	18660.9	6710	18053.5	15748	16737.5	16714.7	14381.1	40203.6	42253.7	35905.9	14585.9	23343.8	42605	28320.9	24492.1	36217.8	28895.9	42831.9	44128.2	15571.5	12341.1
6.51_648.5844n	666.618	6.51397	pos	M+NH4, M+Na	C45H76O2	-0.129509	94.2007	100 - 49.6 - 12.5 - 2.11 - 0.271	24702204	M360	18:2 Cholesteryl ester	18:2 Cholesteryl ester	Sterols	23345.7	27488.2	38469.4	30520.7	33741.4	32137.1	37898	15803.1	30739.8	22785.6	13137.3	24140.1	21128.2	22526.9	22553.5	22719.6	16871.8	10.7561	19246.3	14463	27433.8	19164	23391.9	30688.1	21473.7	19303.8	28785.9	25597.3	25898	20479.8	28562	31738.4	34802	27715.1	34122.2	29514.8
4.84_672.5841n	690.618	4.84268	pos	M+NH4, M+Na, M+H	C47H76O2	-0.689012	91.3085	100 - 51.8 - 13.5 - 2.39 - 0.318	160780531	M361	18:3 Stigmasteryl ester	18:3 Stigmasteryl ester	Sterols	37093	45336.7	54243.4	52264.3	51839.7	52669.5	53447.8	37635.2	57674.3	68883.9	29676.1	40728.4	40627.2	39519.3	37144.6	46616.4	30683.9	0	34976.2	32442.5	59407.5	30775.4	34139.2	47913.7	58112.4	47085.8	45817.5	44555.7	42503.8	25557.3	37025.9	45578.3	54058.1	48992.6	56272	42615.4
0.48_752.6690m/z	752.669	0.482767	pos	M+NH4	C46H86O6	-9.88117	62.1559	100 - 51 - 14 - 2.7 - 0.411	135639823	M362	TG(14:0/14:1(9Z)/15:0)[iso6]	TG(14:0/14:1/15:0)	TG	1240.34	1170.18	1113.17	1133.19	1073.36	1006.75	1106.47	0	0	0	9.16371	2.74665	0	0	0	10.1294	10.1305	2.25799	0	7252.95	5.22786	10.584	5.20975	7.87238	2.80383	8.27528	3.68255	7.98168	0	0.614606	6.7628	0	0	5.03636	0	0
7.56_816.7086m/z	816.709	7.55893	pos	M+NH4	C51H90O6	1.35299	88.2552	100 - 56.4 - 16.9 - 3.52 - 0.575	135641070	M363	TG(15:1(9Z)/16:1(9Z)/17:2(9Z,12Z))[iso6]	TG(15:1/16:1/17:2)	TG	154.419	183.459	204.381	188.023	208.381	204.074	227.073	805.473	131.624	39.2666	499.523	193.251	233.297	306.861	292.585	143.464	530.105	142.73	404.846	18.9142	124.95	524.356	173.769	45.0125	36.3663	267.95	259.581	127.861	4.28381	437.111	234.345	151.248	17.1906	211.192	155.606	103.991
7.63_926.8172m/z	926.817	7.63035	pos	M+NH4	C59H104O6	0.116694	78.956	100 - 65.2 - 22.2 - 5.21 - 0.948 - 0.142	135641802	M364	TG(17:2(9Z,12Z)/19:1(9Z)/20:2(11Z,14Z))[iso6]	TG(17:2/19:1/20:2)	TG	69.9504	94.9496	108.808	93.1586	113.804	135.062	152.712	326.735	46.9808	0	216.429	80.1306	103.002	101.864	161.876	114.637	230.557	82.7389	203.537	19.9085	11.2714	271.734	79.8389	16.8749	17.0036	71.2253	154.536	54.504	6.40153	176.709	130.198	101.99	11.8822	106.394	82.286	38.4506
7.43_976.8348m/z	976.835	7.4311	pos	M+NH4	C63H106O6	2.08807	81.1112	100 - 69.6 - 25.1 - 6.22 - 1.19 - 0.187	14712964	M365	TG(18:3(9Z,12Z,15Z)/20:3(8Z,11Z,14Z)/22:2(13Z,16Z))[iso6]	TG(18:3/20:3/22:2)	TG	100.137	142.547	164.782	142.683	126.358	217.241	205.486	424.725	38.1163	0	221.813	32.3142	146.086	98.0881	212.304	80.3133	329.324	108.305	246.603	35.3559	49.7841	384.986	37.8882	36.9964	67.173	37.4791	87.5044	71.0139	13.2486	308.069	292.757	73.2941	29.0545	90.4718	124.633	159.037
8.18_890.8169m/z	890.817	8.17822	pos	M+NH4	C56H104O6	-0.242962	86.1613	100 - 62 - 20.1 - 4.53 - 0.793 - 0.114	14711310	M366	TG(16:0/17:2(9Z,12Z)/20:0)[iso6]	TG(16:0/17:2/20:0)	TG	64.432	76.5536	97.6693	101.353	87.7482	99.1845	98.1148	199.053	93.79	80.3769	185.807	79.6665	112.738	71.0919	95.5598	111.175	148.433	78.5829	143.641	27.4463	113.686	92.5244	73.7624	30.7488	28.4596	81.6571	119.216	59.9755	11.4689	75.2671	56.6978	59.248	39.1183	59.457	72.166	64.0351
8.70_931.7819m/z	931.782	8.6976	pos	M+H	C61H102O6	7.46153	74.4993	100 - 67.4 - 23.6 - 5.69 - 1.06 - 0.163	14712623	M367	TG(17:2(9Z,12Z)/19:0/22:6(4Z,7Z,10Z,13Z,16Z,19Z))[iso6]	TG(17:2/19:0/22:6)	TG	106.171	75.1936	105.111	126.207	131.767	120.504	123.894	363.698	51.3625	88.2514	299.534	159.195	192.392	142.811	136.692	155.263	292.828	137.209	234.255	67.5395	83.5957	162.193	109.726	49.2524	102.231	164.579	65.6267	77.6341	72.5438	176.778	125.763	135.426	97.9589	53.2268	148.314	166.923
8.08_840.7209n	858.755	8.07825	pos	M+NH4, M+Na, M+H	C54H96O6	0.26758	83.0822	100 - 59.7 - 18.8 - 4.1 - 0.698	135641183	M368	TG(15:1(9Z)/18:1(9Z)/18:2(9Z,12Z))[iso6]	TG(15:1/18:1/18:2)	TG	236.908	311.019	462.403	464.469	553.944	563.286	602.325	0	1419.51	14.731	5.43806	6.1212	19.6458	0	0	5.40313	0	15.3399	4.76246	122.019	28.4292	0	11.087	18.4516	6.91931	7.91819	31.9755	21.7302	8.14773	0	9.63688	6.03582	13.2611	20.3071	7.15014	26.5519
8.45_892.8338m/z	892.834	8.44835	pos	M+NH4	C56H106O6	1.16522	77.7637	100 - 62 - 20.1 - 4.54 - 0.794 - 0.115	135640545	M369	TG(14:1(9Z)/19:0/20:0)[iso6]	TG(14:1/19:0/20:0)	TG	36.1766	50.7917	63.1241	61.674	62.7392	72.5362	74.9314	130.768	81.0878	73.5991	119.229	42.2918	84.5476	57.5892	60.5871	78.675	96.7	76.0083	97.3933	15.8441	52.1359	69.8776	47.7692	75.764	47.8126	36.9904	51.7734	19.0368	0	56.9346	45.3096	39.9894	56.1132	35.7138	37.7015	58.5111
7.86_932.7767m/z	932.777	7.85828	pos	M+NH4	C60H98O6	7.17613	82.3918	100 - 66.3 - 22.8 - 5.43 - 1 - 0.151	135642094	M370	TG(18:3(6Z,9Z,12Z)/19:1(9Z)/20:5(5Z,8Z,11Z,14Z,17Z))[iso6]	TG(18:3/19:1/20:5)	TG	171.235	113.746	134.108	107.151	239.571	143.009	73.7897	286.741	22.7339	172.406	381.77	144.792	141.063	183.49	148.217	151.017	177.774	230.082	235.116	81.8784	127.664	288.978	140.577	62.3999	175.762	207.47	112.15	277.347	142.38	338.688	207.898	146.391	210.98	160.635	219.211	253.224
7.52_790.6937m/z	790.694	7.51678	pos	M+NH4	C49H88O6	2.33477	87.1621	100 - 54.2 - 15.7 - 3.17 - 0.504	135639500	M371	TG(13:0/16:1(9Z)/17:2(9Z,12Z))[iso6]	TG(13:0/16:1/17:2)	TG	81.9524	121.508	139.864	131.829	116.18	180.894	186.264	731.205	55.065	74.2481	352.743	167.817	162.959	255.597	167.908	65.982	331.279	75.452	318.527	8.39299	57.2908	392.768	158.647	21.7336	6.92689	218.193	160.312	55.3265	0	324.366	114.426	110.65	12.1949	131.916	159.074	63.7438
7.79_938.8175m/z	938.818	7.78688	pos	M+NH4	C60H104O6	0.449434	78.8398	100 - 66.3 - 22.9 - 5.45 - 1 - 0.152	135640641	M372	TG(14:1(9Z)/21:0/22:5(7Z,10Z,13Z,16Z,19Z))[iso6]	TG(14:1/21:0/22:5)	TG	241.285	291.455	220.468	252.732	281.774	328.846	242.641	642.288	220.062	258.76	548.917	206.389	352.125	284.247	381.057	314.702	468.156	404.96	515.475	184.203	230.089	453.189	163.406	158.321	264.504	192.631	359.285	266.725	81.2859	373.592	329.57	216.551	177.986	223.599	161.626	245.438
8.02_996.8042m/z	996.804	8.02182	pos	M+NH4	C65H102O6	2.83183	74.4957	100 - 71.7 - 26.6 - 6.76 - 1.32 - 0.213	14713455	M373	TG(20:3(8Z,11Z,14Z)/20:3(8Z,11Z,14Z)/22:6(4Z,7Z,10Z,13Z,16Z,19Z))[iso3]	TG(20:3/20:3/22:6)	TG	118.572	200.519	265.171	195.801	208.012	250.911	343.148	225.211	14.0512	156.714	591.972	217.338	339.304	191.884	164.05	133.414	112.916	76.2557	240.732	54.7672	80.0158	162.646	114.721	268.245	213.46	238.6	87.7495	351.533	75.5943	317.015	263.393	93.0938	248.004	118.815	209.045	119.765
8.65_940.8332m/z	940.833	8.65477	pos	M+NH4	C60H106O6	0.437243	89.8819	100 - 66.3 - 22.9 - 5.45 - 1.01 - 0.152	135640640	M374	TG(14:1(9Z)/21:0/22:4(7Z,10Z,13Z,16Z))[iso6]	TG(14:1/21:0/22:4)	TG	82.7541	139.721	164.461	130.676	126.824	141.45	178.058	158.216	29.6983	75.5886	191.557	121.07	125.866	124.254	93.7181	88.7214	137.83	87.9285	167.907	80.6984	40.0663	173.933	138.507	118.454	117.953	177.909	101.581	97.7702	69.7104	154.687	120.408	104.919	114.387	88.2113	146.897	140.397
7.68_816.7088m/z	816.709	7.68048	pos	M+NH4	C51H90O6	1.5459	83.6505	100 - 56.4 - 16.9 - 3.52 - 0.575	135640673	M375	TG(15:0/15:1(9Z)/18:3(9Z,12Z,15Z))[iso6]	TG(15:0/15:1/18:3)	TG	570.651	578.631	671.053	614.459	681.977	703.948	673.954	2610.71	510.43	328.624	1121.87	700.924	752.835	820.624	612.179	449.962	1180.91	528.064	1104.11	155.285	543.882	1002.88	715.242	301.083	214.425	902.461	661.599	348.507	160.454	901.703	574.683	699.792	155.602	537.815	957.99	444.547
7.50_1026.8508m/z	1026.85	7.49537	pos	M+NH4	C67H108O6	2.40249	85.5106	100 - 73.9 - 28.2 - 7.36 - 1.48 - 0.243	14713664	M376	TG(20:3(8Z,11Z,14Z)/22:2(13Z,16Z)/22:6(4Z,7Z,10Z,13Z,16Z,19Z))[iso6]	TG(20:3/22:2/22:6)	TG	24.6761	31.0046	21.9532	31.7187	30.733	36.383	39.8296	145.642	15.1316	12.4218	137.707	54.7929	67.5219	74.1633	17.9349	25.9875	113.534	15.7451	99.0587	22.8821	31.4461	80.9788	40.1151	5.56405	1.35381	49.6906	49.1379	7.25099	5.74451	51.8937	22.8908	45.0221	7.22283	25.8809	34.9328	19.8539
8.28_1006.8813m/z	1006.88	8.28463	pos	M+NH4	C65H112O6	1.57628	80.4026	100 - 71.8 - 26.6 - 6.79 - 1.33 - 0.214	14713294	M377	TG(18:2(9Z,12Z)/22:0/22:5(7Z,10Z,13Z,16Z,19Z))[iso6]	TG(18:2/22:0/22:5)	TG	213.902	253.143	250.675	265.136	276.976	259.668	261.276	302.377	138.13	325.788	479.296	221.924	372.287	231.889	281.19	333.297	301.281	198.002	342.293	131.917	150.06	242.423	155.576	258.418	206.366	153.872	134.686	321.561	157.18	305.156	265.191	138.618	264.323	163.187	215.744	160.968
7.50_924.7212n	942.755	7.49537	pos	M+NH4, M+Na, M+H	C61H96O6	0.575676	81.2841	100 - 67.3 - 23.5 - 5.67 - 1.06 - 0.162	14712556	M378	TG(18:2(9Z,12Z)/20:4(5Z,8Z,11Z,14Z)/20:5(5Z,8Z,11Z,14Z,17Z))[iso6]	TG(18:2/20:4/20:5)	TG	291.836	310.304	330.165	324.506	358.921	399.22	353.836	454.361	113.983	154.851	405.471	239.874	282.897	300.744	316.116	150.881	354.808	224.504	304.928	103.943	175.263	543.676	205.939	249.688	125.338	383.305	271.099	373.498	276.87	635.801	539.182	383.017	313.262	446.38	702.993	562.056
7.65_976.8348m/z	976.835	7.65177	pos	M+NH4	C63H106O6	2.11164	76.3117	100 - 69.6 - 25.1 - 6.22 - 1.19 - 0.187	14712962	M379	TG(18:1(9Z)/20:5(5Z,8Z,11Z,14Z,17Z)/22:2(13Z,16Z))[iso6]	TG(18:1/20:5/22:2)	TG	243.502	316.095	360.631	338.033	346.446	419.841	390.437	705.345	128.688	127.977	628.898	231.675	384.787	349.544	439.62	292.964	554.999	306.631	504.321	123.284	31.2752	534.401	138.283	185.922	185.764	121.954	228.281	303.409	88.2575	573.318	512.826	305.598	152.432	196.614	273.346	329.741
8.33_918.8498m/z	918.85	8.33463	pos	M+NH4	C58H108O6	1.51076	73.1728	100 - 64.2 - 21.5 - 4.99 - 0.896 - 0.132	135641177	M380	TG(15:1(9Z)/18:0/22:1(11Z))[iso6]	TG(15:1/18:0/22:1)	TG	79.8066	113.213	140.615	115.924	142.833	165.204	183.638	207.12	73.3694	69.732	142.672	92.9073	70.3787	89.3904	74.1857	130.255	168.002	173.291	148.453	27.4466	112.776	92.8091	121.069	33.082	37.2406	163.207	70.4443	92.3006	75.6897	131.64	95.4774	80.3821	105.986	114.852	151.702	358.27
5.51_912.7160m/z	912.716	5.51113	pos	M+NH4	C59H90O6	9.37787	77.0533	100 - 65.1 - 22.1 - 5.17 - 0.939 - 0.14	135642201	M381	TG(18:3(9Z,12Z,15Z)/18:4(6Z,9Z,12Z,15Z)/20:5(5Z,8Z,11Z,14Z,17Z))[iso6]	TG(18:3/18:4/20:5)	TG	261.889	266.757	327.371	307.009	308.901	298.261	318.478	237.326	288.678	393.124	277.51	286.543	283.065	254.468	218.119	239.345	224.937	316.474	345.315	190.964	397.194	228.456	244.436	264.74	351.404	286.808	391.018	258.334	258.118	165.195	198.418	257.782	298.959	301.497	289.315	306.253
7.62_950.7369n	968.771	7.6232	pos	M+NH4, M+Na, M+H	C63H98O6	0.572157	91.4449	100 - 69.5 - 25 - 6.2 - 1.18 - 0.186	14713192	M382	TG(18:2(9Z,12Z)/20:4(5Z,8Z,11Z,14Z)/22:6(4Z,7Z,10Z,13Z,16Z,19Z))[iso6]	TG(18:2/20:4/22:6)	TG	334.998	303.416	373.164	334.27	366.921	433.716	425.575	265.716	50.1411	198.217	424.225	245.906	239.342	215.98	233.341	139.546	248.32	147.33	281.675	131.385	130.53	346.324	235.489	290.403	205.456	406.301	232.731	424.533	361.888	512.72	437.703	300.033	433.201	365.809	666.347	510.359
7.40_890.7297m/z	890.73	7.40253	pos	M+NH4	C57H92O6	7.39163	79.2857	100 - 62.9 - 20.7 - 4.72 - 0.836 - 0.122	135641539	M383	TG(16:1(9Z)/18:4(6Z,9Z,12Z,15Z)/20:4(5Z,8Z,11Z,14Z))[iso6]	TG(16:1/18:4/20:4)	TG	629.082	668.158	932.362	817.327	757.259	876.102	1012.12	1517.38	536.375	218.773	1053.56	653.813	684.273	865.872	923.446	379.51	1193.14	407.217	1168.43	233.79	273.834	1294.92	462.414	311.479	249.033	770.782	817.266	512.422	221.925	1823.03	1156.34	768.445	257.536	637.711	979.231	705.895
7.79_952.8333m/z	952.833	7.78688	pos	M+NH4	C61H106O6	0.584577	83.3034	100 - 67.4 - 23.6 - 5.7 - 1.06 - 0.163	14712454	M384	TG(17:2(9Z,12Z)/19:0/22:4(7Z,10Z,13Z,16Z))[iso6]	TG(17:2/19:0/22:4)	TG	490.789	553.418	417.493	400.966	583.688	659.677	439.49	1183.85	466.561	516.163	992.899	422.178	660.973	566.488	656.057	560.165	783.376	960.223	896.982	330.356	503.923	777.244	388.726	300.555	483.888	415.757	602.999	489.418	243.366	671.851	598.908	414.391	377.047	435.308	366.279	484.712
8.19_828.7219n	851.711	8.1925	pos	M+H, M+Na	C53H96O6	1.43157	92.4999	100 - 58.7 - 18.1 - 3.91 - 0.656	14711211	M385	TG(16:0/16:1(9Z)/18:2(9Z,12Z))[iso6]	TG(16:0/16:1/18:2)	TG	229.36	269.823	246.408	245.5	306.747	284.899	257.266	683.149	478.202	385.879	607.142	311.047	434.019	361.559	409.195	527.488	560.708	396.408	467.976	175.062	300.246	425.354	264.463	270.428	289.445	173.534	349.692	207.487	113.738	226.593	246.716	239.526	214.187	219.612	127.788	153.531
8.08_932.8615m/z	932.861	8.07825	pos	M+NH4	C59H110O6	-2.85455	85.3286	100 - 65.3 - 22.2 - 5.22 - 0.951 - 0.142	14711727	M386	TG(16:1(9Z)/18:1(9Z)/22:0)[iso6]	TG(16:1/18:1/22:0)	TG	782.02	1064.2	1791.29	1745.08	2127.56	2252.07	2390.62	11.8277	5381.93	34.7087	11.7419	7.6373	50.9885	19.3939	0	0	0	52.7093	5.3129	417.182	77.3412	0	33.0833	50.0544	15.7473	21.012	50.4747	26.5552	34.7651	3.24624	6.14024	60.7419	82.4704	52.0795	54.9968	35.1417
7.61_901.7307m/z	901.731	7.60892	pos	M+H	C59H96O6	2.99362	76.5134	100 - 65.1 - 22.1 - 5.19 - 0.943 - 0.141	14712041	M387	TG(18:1(9Z)/18:3(9Z,12Z,15Z)/20:5(5Z,8Z,11Z,14Z,17Z))[iso6]	TG(18:1/18:3/20:5)	TG	517.811	523.504	565.284	570.546	620.954	696.099	623.954	1342.03	238.462	237.93	1067.63	323.709	518.772	476.462	624.336	356.009	978.134	499.524	754.617	189.517	202.977	994.599	311.842	255.729	278.447	422.467	438.41	452.612	312.383	1129.43	881.003	469.252	307.726	435.826	618.685	716.263
8.11_1018.8825m/z	1018.88	8.11395	pos	M+NH4	C66H112O6	2.75284	79.8451	100 - 72.9 - 27.4 - 7.08 - 1.41 - 0.229	14713560	M388	TG(19:0/22:2(13Z,16Z)/22:6(4Z,7Z,10Z,13Z,16Z,19Z))[iso6]	TG(19:0/22:2/22:6)	TG	216.825	305.162	353.837	377.199	379.788	379.365	452.703	158.877	12.7041	186.385	486.22	193.054	209.96	186.795	170.38	157.164	176.344	73.1809	267.932	159.818	100.713	334.299	192.099	373.095	282.025	653.578	110.337	426.673	283.454	373.197	393.04	176.992	426.447	200.485	548.451	395.723
7.70_877.7289m/z	877.729	7.7019	pos	M+H	C57H96O6	1.07931	90.6601	100 - 63 - 20.7 - 4.73 - 0.838 - 0.122	14711578	M389	TG(18:2(9Z,12Z)/18:2(9Z,12Z)/18:3(9Z,12Z,15Z))[iso3]	TG(18:2/18:2/18:3)	TG	401.266	442.219	460.487	477.206	515.938	558.752	419.033	1104.48	307.531	171.283	657.254	239.04	428.401	414.431	526.972	483.203	749.759	534.859	626.414	210.149	284.057	848.595	277.939	243.757	354.376	263.617	396.068	352.322	236.041	657.977	599.217	346.368	326.069	371.602	403.139	524.976
7.82_856.7394m/z	856.739	7.82258	pos	M+NH4	C54H94O6	0.695546	89.0152	100 - 59.7 - 18.7 - 4.1 - 0.697	135639520	M390	TG(13:0/16:1(9Z)/22:4(7Z,10Z,13Z,16Z))[iso6]	TG(13:0/16:1/22:4)	TG	387.764	462.95	382.967	420.632	467.928	536.13	405.601	992.953	267.756	238.219	654.829	234.371	360.396	296.976	388.106	504.92	705.419	654.567	604.44	241.956	381.944	782.779	311.885	195.373	401.873	372.514	365.787	430.875	229.958	619.918	599.904	333.012	346.584	422.282	426.198	646.435
8.73_881.7581m/z	881.758	8.73262	pos	M+H	C57H100O6	-1.37123	90.0101	100 - 63 - 20.8 - 4.74 - 0.84 - 0.123	14711628	M391	TG(16:0/16:0/22:5(7Z,10Z,13Z,16Z,19Z))[iso3]	TG(16:0/16:0/22:5)	TG	170.765	202.455	227.068	229.51	265.74	256.169	248.258	755.435	238.45	154.887	581.812	247.469	453.544	213.525	379.636	560.627	654.793	404.055	490.334	130.644	103.796	430.208	187.572	211.568	314.132	212.64	148.662	197.581	126.672	357.817	175.427	161.336	224.644	113.275	141.565	244.624
7.50_936.8941m/z	936.894	7.49537	pos	M+NH4	C59H114O6	-1.3777	75.864	100 - 65.4 - 22.2 - 5.23 - 0.954 - 0.143	14711780	M392	TG(16:0/19:0/21:0)[iso6]	TG(16:0/19:0/21:0)	TG	712.012	800.371	783.937	794.429	843.494	888.085	892.559	1045.49	369.195	475.208	913.268	567.077	694.475	691.878	750.734	424.712	845.948	617.104	714.021	276.16	482.056	1146.8	500.966	619.239	438.04	829.041	611.097	949.496	699.961	1340.86	1167.96	849.257	727.544	930.984	1584.78	1214.67
8.37_1008.8966m/z	1008.9	8.37033	pos	M+NH4	C65H114O6	1.24134	92.8035	100 - 71.8 - 26.7 - 6.79 - 1.33 - 0.214	14713160	M393	TG(20:0/20:4(5Z,8Z,11Z,14Z)/22:2(13Z,16Z))[iso6]	TG(20:0/20:4/22:2)	TG	183.1	268.32	297.648	287.413	317.184	338.158	355.323	463.336	128.271	231.712	546.35	165.604	384.451	192.23	300.518	405.418	431.287	318.831	373.128	162.226	126.023	413.874	122.375	182.207	246.04	129.676	130.471	355.382	142.657	366.728	323.071	178.486	257.727	145.496	227.55	289.572
7.70_964.8340m/z	964.834	7.7019	pos	M+NH4	C62H106O6	1.34354	87.4997	100 - 68.5 - 24.3 - 5.96 - 1.13 - 0.175	14712513	M394	TG(17:2(9Z,12Z)/20:2(11Z,14Z)/22:3(10Z,13Z,16Z))[iso6]	TG(17:2/20:2/22:3)	TG	559.233	665.255	596.595	630.448	734.696	840.996	610.901	1346.67	425.227	281.062	816.69	341.07	640.677	583.24	654.166	652.509	948.453	770.362	760.473	361.817	596.111	1004.71	407.089	354.813	619.063	408.962	646.004	582.849	328.178	659.973	764.139	482.918	463.347	598.502	590.263	720.205
8.04_1016.8669m/z	1016.87	8.0361	pos	M+NH4	C66H110O6	2.88149	89.6205	100 - 72.9 - 27.4 - 7.07 - 1.4 - 0.228	14713564	M395	TG(20:3(8Z,11Z,14Z)/21:0/22:6(4Z,7Z,10Z,13Z,16Z,19Z))[iso6]	TG(20:3/21:0/22:6)	TG	446.133	574.076	606.623	566.767	561.095	665.013	703.998	672.1	260.886	511.105	823.319	493.111	541.947	511.08	480.927	388.036	628.067	390.858	592.022	341.734	452.789	662.801	515.944	481.794	538.501	797.644	456.207	573.68	465.728	619.814	521.908	466.365	550.287	497.988	767.025	540.043
8.72_934.8806m/z	934.881	8.71833	pos	M+NH4	C59H112O6	1.01481	82.1372	100 - 65.3 - 22.2 - 5.23 - 0.952 - 0.143	135641307	M396	TG(15:1(9Z)/20:0/21:0)[iso6]	TG(15:1/20:0/21:0)	TG	286.802	361.246	432.567	414.881	435.476	451.981	484.265	610.28	404.084	333.629	495.265	377.961	494.298	337.226	425.044	493.318	452.423	504.805	534.205	197.314	323.864	421.264	380.226	410.066	432.151	418.105	311.909	299.178	261.099	368.366	304.134	301.319	415.207	292.353	286.791	412.476
7.33_1000.8401m/z	1000.84	7.33182	pos	M+NH4	C65H106O6	7.49115	72.3974	100 - 71.7 - 26.6 - 6.77 - 1.33 - 0.213	14713489	M397	TG(18:2(9Z,12Z)/22:2(13Z,16Z)/22:6(4Z,7Z,10Z,13Z,16Z,19Z))[iso6]	TG(18:2/22:2/22:6)	TG	628.816	749.706	1142.86	947.148	896.086	1024.6	1301.51	957.982	704.271	380.827	957.471	819.707	865.024	448.545	280.127	876.266	1286.59	155.759	515.591	342.869	646.724	547.071	655.749	460.325	275.674	874.775	675.6	978.64	1349.26	1053.15	939.69	689.756	708.488	948.329	765.676	1583.73
7.91_1054.8816m/z	1054.88	7.90757	pos	M+NH4	C69H112O6	1.78861	78.5703	100 - 76.1 - 29.8 - 7.99 - 1.65 - 0.277	14713745	M398	TG(22:1(13Z)/22:4(7Z,10Z,13Z,16Z)/22:6(4Z,7Z,10Z,13Z,16Z,19Z))[iso6]	TG(22:1/22:4/22:6)	TG	277.024	340.529	509.683	573.259	494.202	534.663	625.256	48.9472	534.627	435.237	153.838	448.525	323.142	339.64	343.371	423.673	139.414	0.026033	268.18	247.139	592.395	144.802	384.768	632.139	512.472	347.415	645.185	410.422	486.319	239.68	458.441	648.29	653.577	568.902	575.8	428.309
7.82_766.6919m/z	766.692	7.82258	pos	M+NH4	C47H88O6	-0.0268694	82.8618	100 - 52.1 - 14.5 - 2.85 - 0.44	135639825	M399	TG(14:0/14:1(9Z)/16:0)[iso6]	TG(14:0/14:1/16:0)	TG	71.0414	76.958	83.0791	63.3553	72.9677	94.2685	86.7671	178.187	77.0891	79.7845	243.987	133.443	107.478	277.363	90.1578	82.2231	101.908	57.1359	130.098	38.3731	117.238	86.7009	95.8315	73.2751	85.2449	90.5489	141.517	48.1939	31.8791	53.3631	41.4253	65.5861	61.423	93.2191	61.9293	87.0657
7.76_1054.8813m/z	1054.88	7.75832	pos	M+NH4	C69H112O6	1.51571	73.915	100 - 76.1 - 29.8 - 7.99 - 1.65 - 0.277	14713749	M400	TG(22:2(13Z,16Z)/22:4(7Z,10Z,13Z,16Z)/22:5(7Z,10Z,13Z,16Z,19Z))[iso6]	TG(22:2/22:4/22:5)	TG	902.158	1106.03	805.256	916.363	1208.16	1306.22	861.437	1347.79	458.782	1025.17	1459.26	659.547	752.167	835.196	675.676	640.336	857.721	985.016	1050.92	670.787	1006.29	1125.04	880.533	730.685	978.615	1616.79	1133.93	1296.8	919.81	1044.5	918.711	985.986	980.481	1102.48	1715.02	1401.65
7.22_940.7401m/z	940.74	7.2247	pos	M+NH4	C61H94O6	1.29695	82.1175	100 - 67.3 - 23.5 - 5.67 - 1.06 - 0.162	14712853	M401	TG(18:3(9Z,12Z,15Z)/18:3(9Z,12Z,15Z)/22:6(4Z,7Z,10Z,13Z,16Z,19Z))[iso3]	TG(18:3/18:3/22:6)	TG	1013.6	942.125	1255.9	1146.9	1040.86	1330.62	1432.7	1430.67	1002.55	570.474	1012.74	800.102	812.669	1059.79	1077.26	490.887	1090.25	552.572	926.564	359.075	543.231	1536.14	589.888	705.829	390.794	990.098	1018.63	816.827	834.763	2091.13	1828.87	1081.2	601.318	997.479	1741.32	1473.42
7.91_826.7053n	844.739	7.91472	pos	M+NH4, M+Na, M+H	C53H94O6	0.332898	83.3929	100 - 58.6 - 18.1 - 3.9 - 0.655	135641141	M402	TG(15:1(9Z)/17:2(9Z,12Z)/18:1(9Z))[iso6]	TG(15:1/17:2/18:1)	TG	441.747	586.473	554.241	518.219	588.028	644.716	634.057	954.137	628.214	507.26	824.561	536.363	586.203	529.129	660.785	735.644	829.318	788.186	726.271	293.733	645.819	795.674	492.69	416.504	560.893	501.879	744.515	493.697	312.161	524.658	516.836	585.223	478.471	525.647	509.696	499.481
7.62_994.7878m/z	994.788	7.6232	pos	M+NH4	C65H100O6	1.99389	91.9202	100 - 71.7 - 26.5 - 6.75 - 1.32 - 0.212	14713558	M403	TG(18:2(9Z,12Z)/22:5(7Z,10Z,13Z,16Z,19Z)/22:6(4Z,7Z,10Z,13Z,16Z,19Z))[iso6]	TG(18:2/22:5/22:6)	TG	687.905	813.215	866.16	826.399	874.204	971.918	907.912	625.654	218.012	515.318	953.972	601.864	578.574	557.06	561.659	396.588	592.63	458.256	679.554	368.303	403.434	783.923	571.053	702.436	562.728	939.357	588.381	963.079	869.694	1158.68	928.68	768.258	973.088	832.068	1477.08	1079.52
7.77_994.7877m/z	994.788	7.7726	pos	M+NH4	C65H100O6	1.89995	95.7087	100 - 71.7 - 26.5 - 6.75 - 1.32 - 0.212	135642357	M404	TG(18:4(6Z,9Z,12Z,15Z)/22:4(7Z,10Z,13Z,16Z)/22:5(7Z,10Z,13Z,16Z,19Z))[iso6]	TG(18:4/22:4/22:5)	TG	1012.77	1213.05	893.552	994.868	1328.41	1514.75	878.437	1541.94	318.172	1478.15	3030.13	913.716	1381.28	1089.32	1042.24	864.063	861.248	946.002	1591.44	683.567	805.474	1796.82	785.892	1209.44	1333.31	1500.63	765.668	2254.35	920.222	1881.86	1339.6	582.522	1543.73	1030.7	1395.14	1075.82
7.72_880.7418m/z	880.742	7.72262	pos	M+NH4	C56H94O6	3.40982	81.6343	100 - 61.9 - 20 - 4.51 - 0.788 - 0.113	14711447	M405	TG(17:1(9Z)/18:3(9Z,12Z,15Z)/18:3(9Z,12Z,15Z))[iso3]	TG(17:1/18:3/18:3)	TG	585.349	802.168	743.782	793.755	853.927	960.238	837.028	1273.09	483.927	570.81	1230.48	402.892	648.25	575.965	602.992	711.803	942.464	754.636	841.15	363.836	514.574	919.333	549.092	500.72	549.301	671.108	572.358	869.949	434.267	1092.78	1024.42	609.366	551.748	619.416	793.241	980.501
8.54_883.7751m/z	883.775	8.54118	pos	M+H	C57H102O6	0.20769	89.4961	100 - 63.1 - 20.8 - 4.75 - 0.841 - 0.123	14711490	M406	TG(17:1(9Z)/18:3(9Z,12Z,15Z)/19:0)[iso6]	TG(17:1/18:3/19:0)	TG	522.847	550.169	569.612	603.467	687.738	655.197	626.76	1003.62	397.844	423.698	702.243	422.078	423.935	550.772	515.252	419.858	768.862	571.781	757.072	369.405	609.864	771.614	448.744	309.076	519.31	614.167	523.853	381.671	337.399	654.577	550.964	596.79	408.206	469.22	618.464	750.561
8.01_1004.8658m/z	1004.87	8.00755	pos	M+NH4	C65H110O6	1.77357	89.0989	100 - 71.8 - 26.6 - 6.78 - 1.33 - 0.214	14713358	M407	TG(18:2(9Z,12Z)/22:0/22:6(4Z,7Z,10Z,13Z,16Z,19Z))[iso6]	TG(18:2/22:0/22:6)	TG	708.412	761.22	771.576	797.215	866.019	907.395	874.971	963.775	411.633	878.741	1254.8	630.038	843.499	723.001	749.564	766.877	825.373	788.46	773.81	467.56	610.004	759.396	567.71	775.879	793.668	607.496	584.667	971.657	657.91	849.597	932.539	669.322	865.475	637.387	765.975	835.797
8.05_832.7401m/z	832.74	8.04968	pos	M+NH4	C52H94O6	1.57228	90.1794	100 - 57.6 - 17.5 - 3.71 - 0.615	135639613	M408	TG(13:0/18:1(9Z)/18:2(9Z,12Z))[iso6]	TG(13:0/18:1/18:2)	TG	317.403	417.927	424.122	429.837	475.667	494.078	490.91	830.691	390.616	339.906	565.064	311.848	339.507	555.068	308.723	484.581	598.885	497.499	510.317	167.46	411.528	507.651	433.56	227.688	385.62	553.683	396.495	251.411	199.588	435.012	336.524	329.721	313.873	413.472	379.885	702.095
8.03_1056.8980m/z	1056.9	8.02897	pos	M+NH4	C69H114O6	2.49013	76.8677	100 - 76.2 - 29.8 - 8 - 1.65 - 0.277	14713753	M409	TG(22:2(13Z,16Z)/22:2(13Z,16Z)/22:6(4Z,7Z,10Z,13Z,16Z,19Z))[iso3]	TG(22:2/22:2/22:6)	TG	143.939	187.371	192.157	170.213	202.316	230.23	218.872	258.239	187.718	185.302	346.567	202.369	112.454	516.314	146.512	142.528	128.821	206.183	177.652	84.0627	243.942	158.315	158.581	144.067	136.057	253.334	210.563	108.053	123.956	91.6337	90.1498	179.775	143.847	223.865	179.319	323.422
7.87_990.8510m/z	990.851	7.86543	pos	M+NH4	C64H108O6	2.69284	87.6309	100 - 70.7 - 25.8 - 6.5 - 1.26 - 0.2	135642446	M410	TG(19:1(9Z)/20:5(5Z,8Z,11Z,14Z,17Z)/22:2(13Z,16Z))[iso6]	TG(19:1/20:5/22:2)	TG	717.866	877.841	815.098	801.518	1005.09	966.385	869.692	557.306	180.084	727.842	1174.99	558.251	688.114	545.238	517.554	535.845	637.183	693.385	698.484	463.106	533.959	957.438	528.17	758.549	795.665	1399.93	575.787	1044.25	780.059	917.769	1015.36	572.412	988.375	718.153	1343.82	991.083
7.89_877.7283m/z	877.728	7.89328	pos	M+H	C57H96O6	0.390863	78.5267	100 - 63 - 20.7 - 4.73 - 0.838 - 0.122	135640809	M411	TG(15:0/17:2(9Z,12Z)/22:5(7Z,10Z,13Z,16Z,19Z))[iso6]	TG(15:0/17:2/22:5)	TG	852.218	905.059	817.609	830.886	921.809	971.999	894.231	1684.11	750.908	1005.43	1518.89	683.391	1115.26	972.135	1022.27	1068.07	1303.25	1427.98	1211.45	478.842	619.948	1195.12	536.643	754.593	772.833	491.257	812.266	978.169	521.152	1085.24	1045.87	778.451	654.018	674.433	687.895	876.534
8.19_916.8358m/z	916.836	8.1925	pos	M+NH4	C58H106O6	3.36254	86.4626	100 - 64.2 - 21.5 - 4.98 - 0.895 - 0.132	14711722	M412	TG(16:1(9Z)/18:2(9Z,12Z)/21:0)[iso6]	TG(16:1/18:2/21:0)	TG	613.928	760.964	858.543	810.456	878.244	918.354	960.317	1489.65	1198.73	931.482	1406.71	894.615	990.168	855.552	1005.43	1102.84	1193.12	916.506	1139.56	515.391	870.251	1018.95	781.866	852.865	767.607	705.067	1119.82	737.908	508.781	732.895	627.962	785.733	773.227	868.092	686.424	590.242
7.85_792.7081m/z	792.708	7.85115	pos	M+NH4	C49H90O6	0.647867	89.651	100 - 54.3 - 15.7 - 3.18 - 0.505	135640665	M413	TG(15:0/15:1(9Z)/16:1(9Z))[iso6]	TG(15:0/15:1/16:1)	TG	432.444	517.986	534.244	522.743	577.617	622.841	550.603	1287.15	622.403	629.677	1178.22	664.955	775.167	917.647	560.2	543.463	883.051	534.903	986.894	246.458	934.033	711.85	711.342	397.132	431.314	738.011	778.752	388.587	221.452	457.833	366.223	518.871	294.774	579.712	580.605	404.312
8.30_910.7868m/z	910.787	8.29892	pos	M+NH4	C58H100O6	1.05812	75.7971	100 - 64.1 - 21.4 - 4.97 - 0.891 - 0.132	14711647	M414	TG(17:2(9Z,12Z)/18:2(9Z,12Z)/20:2(11Z,14Z))[iso6]	TG(17:2/18:2/20:2)	TG	797.2	1037.85	1091.5	1088.38	1125.23	1176.68	1204.79	1063.92	363.799	601.138	1161.89	563.314	709.115	714.307	602.302	577.75	988.36	753.52	956.144	526.316	718.779	1009.44	792.706	640.025	703.109	1216.77	746.267	1139.03	725.082	1258.56	1227.91	787.885	1007.14	921.173	1400.13	1371.43
7.70_978.8493m/z	978.849	7.7019	pos	M+NH4	C63H108O6	0.967563	89.0276	100 - 69.6 - 25.1 - 6.23 - 1.19 - 0.187	14712895	M415	TG(18:3(9Z,12Z,15Z)/20:2(11Z,14Z)/22:2(13Z,16Z))[iso6]	TG(18:3/20:2/22:2)	TG	1066.2	1268.42	1045.98	1162.94	1361.27	1454.42	1043.14	2703.52	789.634	645.766	1688.33	668.59	1162.24	1078.86	1272.9	1347.15	1684.25	1587.78	1451.4	746.876	1210.2	1932.98	852.83	672.684	1226.18	837.662	1267	1109.42	695.515	1213.09	1390.22	938.058	942.45	1039.53	1188.34	1319.91
8.36_948.8019m/z	948.802	8.35605	pos	M+NH4	C61H102O6	0.449854	72.89	100 - 67.4 - 23.6 - 5.69 - 1.06 - 0.163	14712546	M416	TG(18:0/18:2(9Z,12Z)/22:6(4Z,7Z,10Z,13Z,16Z,19Z))[iso6]	TG(18:0/18:2/22:6)	TG	756.891	929.781	1038.13	1027.93	1008.49	1124.3	1164.92	1178.69	360.042	884.464	1764.48	952.356	1032.56	821.525	933.994	736.761	1167.18	724.774	1187.42	563.095	767.591	980.584	695.852	730.326	898.374	1023.32	756.16	963.324	647.158	1390.95	1169.51	897.464	797.984	760.305	1279.94	1026.76
7.62_1052.8664m/z	1052.87	7.6232	pos	M+NH4	C69H110O6	2.21481	87.339	100 - 76.1 - 29.8 - 7.99 - 1.64 - 0.276	14713758	M417	TG(22:2(13Z,16Z)/22:4(7Z,10Z,13Z,16Z)/22:6(4Z,7Z,10Z,13Z,16Z,19Z))[iso6]	TG(22:2/22:4/22:6)	TG	1167.94	1241.71	1478.58	1328.08	1311.11	1469.34	1569.25	1342.51	339.286	722.851	1803.11	924.27	1004.67	910.382	802.919	689.615	1281.56	696.422	1014.02	485.175	581.304	1600.46	804.31	1025.61	739.607	1758.58	907.006	1373.45	1242.76	2068.19	1969.24	1187.85	1121.56	1047.1	2313.31	1735.37
7.89_964.8341m/z	964.834	7.89328	pos	M+NH4	C62H106O6	1.37631	80.0177	100 - 68.5 - 24.3 - 5.96 - 1.13 - 0.175	14712919	M418	TG(16:1(9Z)/21:0/22:6(4Z,7Z,10Z,13Z,16Z,19Z))[iso6]	TG(16:1/21:0/22:6)	TG	1026.8	1211.04	1160.76	1115.24	1166.34	1359.53	1243.67	1845.67	1067.78	1494.72	1904.09	974.289	1423.89	1171.71	1195.61	1363.93	1556.57	1741.04	1501.2	735.347	1018.37	1339.64	812.964	1088.4	1046.79	800.515	1130.7	1279.48	853.248	1309.92	1404.29	1067.98	1077.66	996.919	960.702	1133.08
7.60_904.7420m/z	904.742	7.60178	pos	M+NH4	C58H94O6	3.57988	63.6497	100 - 64 - 21.4 - 4.95 - 0.888 - 0.131	14711840	M419	TG(17:2(9Z,12Z)/18:2(9Z,12Z)/20:5(5Z,8Z,11Z,14Z,17Z))[iso6]	TG(17:2/18:2/20:5)	TG	1542.15	1622.34	1696.52	1724.86	1824.48	1946.63	1765.31	3199.28	957.627	1272.26	2514.64	1167.3	1579.93	1599.13	1738.93	1327.74	2378.42	1706.25	2043.47	890.528	1198.6	2500.03	1049.28	1123.85	1202.7	1477.33	1471.92	1625.25	1228.53	2434.64	2335.25	1498.1	1256.35	1461.75	1842.21	2183.57
7.87_902.7381n	920.771	7.86543	pos	M+H, M+NH4	C59H98O6	1.97256	92.4792	100 - 65.2 - 22.1 - 5.19 - 0.944 - 0.141	14711973	M420	TG(18:1(9Z)/18:2(9Z,12Z)/20:5(5Z,8Z,11Z,14Z,17Z))[iso6]	TG(18:1/18:2/20:5)	TG	1248.48	1542.5	1434.27	1359.06	1493.19	1683.78	1546.92	2077.23	759.946	1195.65	1561.14	970.579	1091.04	1213.44	1024.74	953.078	1802.63	1435.22	1515.65	908.068	1662.85	1702.34	1148.57	929.723	1152.86	1888.29	1390.42	1246.84	1283.43	1510.44	1441.33	1363.4	1276.94	1342.58	1817.64	1889.57
8.04_1030.8816m/z	1030.88	8.0361	pos	M+NH4	C67H112O6	1.81322	91.6734	100 - 74 - 28.2 - 7.37 - 1.48 - 0.244	14713593	M421	TG(20:3(8Z,11Z,14Z)/22:0/22:6(4Z,7Z,10Z,13Z,16Z,19Z))[iso6]	TG(20:3/22:0/22:6)	TG	1135.34	1304.17	1349.18	1251.33	1406.74	1482.13	1457.17	1636.31	580.163	1160.43	1959	1121.16	1259.31	1222.62	1108.77	902.06	1465.1	1024.24	1371.02	764.554	1157.25	1659.17	1087.11	1097.83	1160.68	1858.74	1044.29	1376.02	969.861	1527.44	1321.35	1083.45	1233.39	1198.5	1766.49	1342.57
8.55_912.8093m/z	912.809	8.55477	pos	M+NH4	C58H102O6	8.69898	82.0839	100 - 64.1 - 21.5 - 4.97 - 0.893 - 0.132	14711590	M422	TG(17:1(9Z)/18:3(9Z,12Z,15Z)/20:1(11Z))[iso6]	TG(17:1/18:3/20:1)	TG	881.455	966.49	1081.77	1088.25	1242.29	1199.72	1171.57	1289.32	580.332	738.523	1555.6	762.891	923.799	812.083	633.952	898.948	1135.12	945.977	1090.71	531.642	901.898	819.154	924.86	765.281	796.741	1288.43	862.152	1125.68	882.842	1179.1	1014.17	994.817	1185.46	993.289	1335.33	1520.46
7.64_944.8628m/z	944.863	7.63748	pos	M+NH4	C60H110O6	-1.39563	35.4782	100 - 66.4 - 22.9 - 5.46 - 1.01 - 0.153	14712043	M423	TG(16:0/20:3(8Z,11Z,14Z)/21:0)[iso6]	TG(16:0/20:3/21:0)	TG	946.84	1610.36	1434.36	1355.23	1218.54	1298.58	1722.62	1530.52	474.349	423.067	1886.3	636.744	788.433	868.488	991.947	1092.26	1781.81	823.541	1034.18	496.53	936.175	2898.05	741.451	736.389	832.114	1190.19	762.994	1602.35	699.599	2009.16	2472.3	955.74	815.954	1342.76	1289.11	1356.52
8.72_946.8803m/z	946.88	8.71833	pos	M+NH4	C60H112O6	0.649936	82.1758	100 - 66.4 - 22.9 - 5.47 - 1.01 - 0.153	135640637	M424	TG(14:1(9Z)/21:0/22:1(11Z))[iso6]	TG(14:1/21:0/22:1)	TG	490.799	524.389	616.488	566.649	630.342	605.098	679.04	1049.27	653.17	471.698	1037.33	529.592	867.72	618.048	856.162	1080.02	922.172	799.632	828.094	397.921	463.204	808.846	442.965	672.523	897.338	374.746	485.318	601.681	341.258	542.02	446.434	397.251	739.073	445.991	310.325	397.021
8.69_984.8969m/z	984.897	8.69047	pos	M+NH4	C63H114O6	1.63354	44.1028	100 - 69.7 - 25.1 - 6.24 - 1.2 - 0.188	14712835	M425	TG(19:0/19:0/22:4(7Z,10Z,13Z,16Z))[iso3]	TG(19:0/19:0/22:4)	TG	691.661	890.39	1000.53	878.563	971.956	1065.15	1221.41	1549.03	345.69	712.669	1714.23	995.263	1220.16	927.39	903.084	1100.14	1257.03	841.917	1228.22	517.11	688.102	1091.71	948.146	735.678	832.429	945.846	695.588	913.067	669.705	1084.55	919.83	802.749	959.823	770.125	993.073	1178.21
7.75_926.7378n	944.771	7.75118	pos	M+H, M+NH4, M+Na	C61H98O6	1.54801	95.7568	100 - 67.3 - 23.5 - 5.68 - 1.06 - 0.162	14712688	M426	TG(16:1(9Z)/20:4(5Z,8Z,11Z,14Z)/22:5(7Z,10Z,13Z,16Z,19Z))[iso6]	TG(16:1/20:4/22:5)	TG	1757.67	2217.54	1588.97	1841.88	2390.66	2597.76	1675.6	2771.25	969.719	2133.96	2908.39	1377.11	1503.86	1648.82	1422.45	1269.07	1695.33	2172.31	2055.8	1279.88	2086.63	2321.93	1789.62	1458.24	1882.43	3318.65	2031.78	2635.24	1783.58	2027.46	1866.77	1872.33	1997.84	2353.74	3420.94	2894.72
7.87_1004.8659m/z	1004.87	7.86543	pos	M+NH4	C65H110O6	1.827	88.8845	100 - 71.8 - 26.6 - 6.78 - 1.33 - 0.214	14713393	M427	TG(18:1(9Z)/22:2(13Z,16Z)/22:5(7Z,10Z,13Z,16Z,19Z))[iso6]	TG(18:1/22:2/22:5)	TG	1462.21	1581.81	1613.15	1601.51	1761.81	1782.42	1678.52	4164.6	2128.36	1784.75	3244.89	2020.5	2120.44	2550.32	2049.36	1945.85	2688.15	1967.15	2933.74	755.781	2206.94	2586.48	1766.89	1077.11	1311.82	2085.32	2382.22	1059.42	564.141	1473.82	1186.66	1648.36	811.966	1698.53	1414.13	1030.61
8.14_966.8492m/z	966.849	8.13537	pos	M+NH4	C62H108O6	0.82305	91.9904	100 - 68.5 - 24.4 - 5.96 - 1.13 - 0.175	14712845	M428	TG(16:0/21:0/22:6(4Z,7Z,10Z,13Z,16Z,19Z))[iso6]	TG(16:0/21:0/22:6)	TG	1206.64	1321.84	1426.52	1370.88	1472.33	1480.8	1532.2	2225.17	974.241	1302.92	1650.53	1102.47	1328.17	1287.9	1199.51	1119.87	1885.8	1145.3	1619.68	951.241	1480.03	1691.21	1116.12	1073.95	1385.35	1701.57	1289.53	1115.07	1070.68	1314.13	1272.74	1184.81	1262.47	1202.94	1493.17	1460.24
8.17_934.7903m/z	934.79	8.17107	pos	M+NH4	C60H100O6	4.90917	81.5388	100 - 66.3 - 22.8 - 5.44 - 1 - 0.151	14712257	M429	TG(18:3(9Z,12Z,15Z)/19:0/20:5(5Z,8Z,11Z,14Z,17Z))[iso6]	TG(18:3/19:0/20:5)	TG	1014.51	1272.75	1267.68	1282	1271.91	1459.04	1599.95	922.638	705.183	719.568	1214.16	664.008	666.967	653.953	715.496	642.468	886.761	897.811	1091.23	656.921	780.709	1068.1	898.038	887.407	957.76	1359.45	821.361	1261.26	892.414	1336.87	1520.52	972.619	1242.77	1097.28	1449.55	1661.91
7.89_978.8496m/z	978.85	7.89328	pos	M+NH4	C63H108O6	1.27486	80.4335	100 - 69.6 - 25.1 - 6.23 - 1.19 - 0.187	14712793	M430	TG(18:2(9Z,12Z)/20:5(5Z,8Z,11Z,14Z,17Z)/22:0)[iso6]	TG(18:2/20:5/22:0)	TG	1729.12	1864.08	1843.55	1820.43	1990	2220.19	1871.62	3287.29	1581.65	2417.84	3306.23	1538.41	2475.9	2024.45	2127.67	2337.89	2641.44	3433.74	2486.28	1150.06	1563.09	2316.48	1263.29	1801.86	1765.25	1243.05	1807.65	2174.93	1294.42	2329.59	2304.61	1727.06	1730.81	1560.44	1523.26	1866.27
8.31_808.7399m/z	808.74	8.3132	pos	M+NH4	C50H94O6	1.34494	84.2798	100 - 55.4 - 16.3 - 3.35 - 0.54	135640691	M431	TG(15:0/16:0/16:1(9Z))[iso6]	TG(15:0/16:0/16:1)	TG	329.78	439.648	492.299	459.099	471.261	502.479	524.111	477.241	532.76	463.276	735.775	431.389	296.831	1024.92	365.204	386.465	352.805	509.537	421.028	244.68	458.622	315.287	420.249	343.371	345.537	586.198	462.39	328.995	349.42	339.165	296.746	375.373	444.726	458.519	447.574	639.692
7.96_966.8488m/z	966.849	7.9647	pos	M+NH4	C62H108O6	0.359955	85.9083	100 - 68.5 - 24.4 - 5.96 - 1.13 - 0.175	135642221	M432	TG(18:3(9Z,12Z,15Z)/19:1(9Z)/22:2(13Z,16Z))[iso6]	TG(18:3/19:1/22:2)	TG	1480.21	1669.25	1699.24	1687.22	1723.63	1857.68	1847.89	3094.04	1310.36	1237.15	1785.04	1121.52	1364.93	1490.62	1561.96	1336.11	2578.79	1894.92	1870.03	1134.47	2126.03	2441.32	1227.06	955.421	1575.75	1734.03	1755.36	1322.97	1184.4	1792.04	1712.15	1584.15	1342.33	1542.73	1791.27	2132.81
7.99_908.7732m/z	908.773	7.99327	pos	M+NH4	C58H98O6	3.44732	80.3148	100 - 64.1 - 21.4 - 4.96 - 0.89 - 0.131	14711872	M433	TG(16:0/17:1(9Z)/22:6(4Z,7Z,10Z,13Z,16Z,19Z))[iso6]	TG(16:0/17:1/22:6)	TG	1487.29	1731.41	1646.36	1676.65	1747.29	1800.29	1781.63	1897.83	1125.75	1461.25	2031.08	1045.43	1313.25	1194.01	1298.69	1356.16	1660.99	1666.06	1558.22	968.77	1294.38	1730.76	1162.45	1375.59	1503.13	1479.42	1292.22	1760.63	1050.83	1722.86	2123.54	1350.66	1477.59	1491.73	1577.26	1823.66
8.55_886.7870m/z	886.787	8.55477	pos	M+NH4	C56H100O6	1.37123	80.7984	100 - 61.9 - 20.1 - 4.52 - 0.791 - 0.114	135641440	M434	TG(16:0/18:3(9Z,12Z,15Z)/19:1(9Z))[iso6]	TG(16:0/18:3/19:1)	TG	927.457	988.243	1085.04	1109	1197.29	1221.32	1150.19	1109.96	589.523	678.454	1170.92	739.492	498.333	557.91	495.135	875.347	922.893	1131.58	1287.06	567.113	816.041	804.216	1037.36	617.362	740.128	1512.87	666.413	684.16	834.478	1297.95	1049.69	928.978	1069.87	945.14	1069.64	2456.71
7.64_842.7239m/z	842.724	7.63748	pos	M+NH4	C53H92O6	0.889668	84.3291	100 - 58.6 - 18.1 - 3.9 - 0.654	135640069	M435	TG(14:0/18:2(9Z,12Z)/18:3(9Z,12Z,15Z))[iso6]	TG(14:0/18:2/18:3)	TG	2632.31	2773.06	2925.33	2922.88	3090.43	3301.27	3061.75	9614.08	2788.12	2384.66	6316.93	2922.03	3472.16	3669.93	3958.12	3242.6	5572.2	3243.58	5496.37	1326.6	2398.18	5805.49	2457.86	1737.5	2206.87	2913.72	3387.19	2218.04	1161.66	4903.02	3342.08	2624.67	1502.63	2628	2679.93	2177.8
8.63_914.8176m/z	914.818	8.63333	pos	M+NH4	C58H104O6	0.580337	92.7483	100 - 64.2 - 21.5 - 4.98 - 0.894 - 0.132	14711555	M436	TG(17:1(9Z)/18:0/20:3(8Z,11Z,14Z))[iso6]	TG(17:1/18:0/20:3)	TG	982.384	1221.95	1326.74	1324.78	1466.88	1523.51	1422.92	2403.63	679.489	600.374	1408.07	708.21	907.303	907.038	768.655	875.319	1844.71	1248.49	1535.27	658.961	1131.49	1786	1111.7	441.085	906.631	1654.33	992.18	903.671	747.464	1687.73	1169.6	966.591	1108.75	1093.12	1612.53	2391.88
8.15_794.7237m/z	794.724	8.14965	pos	M+NH4	C49H92O6	0.67112	89.6483	100 - 54.3 - 15.7 - 3.18 - 0.505	135639474	M437	TG(13:0/16:0/17:1(9Z))[iso6]	TG(13:0/16:0/17:1)	TG	386.185	507.274	489.869	518.373	544.259	502.892	528.099	624.251	808.099	733.543	763.158	639.977	479.495	1048.52	462.673	507.296	459.641	517.089	593.988	303.062	775.315	435.163	519.274	526.524	470.67	581.089	673.419	328.695	347.438	246.11	326.234	502.092	460.987	539.813	468.776	461.59
8.25_968.8649m/z	968.865	8.24892	pos	M+NH4	C62H110O6	0.920519	89.9849	100 - 68.6 - 24.4 - 5.97 - 1.13 - 0.175	14712522	M438	TG(17:2(9Z,12Z)/20:1(11Z)/22:2(13Z,16Z))[iso6]	TG(17:2/20:1/22:2)	TG	1494.26	1634.52	1941.24	1718.87	1796.92	1795.97	1991.05	3400.5	1514.39	1502.12	2022.82	1425.43	1504.16	1621.41	1859.91	1365.3	2757.24	1572.61	2282.33	1212.96	1997.49	2738.37	1502.69	1084.99	1722.61	2141.14	1773.55	1201.73	974.397	1816.54	1647.91	1413.82	1286.25	1506.8	1804.5	1582.95
8.57_976.8341m/z	976.834	8.56905	pos	M+NH4	C63H106O6	1.42233	77.4465	100 - 69.6 - 25.1 - 6.22 - 1.19 - 0.187	14712710	M439	TG(20:1(11Z)/20:2(11Z,14Z)/20:5(5Z,8Z,11Z,14Z,17Z))[iso6]	TG(20:1/20:2/20:5)	TG	1249.82	1599.54	1772.7	1733.53	1894.66	2029.54	1985.02	1825.67	550.655	930.995	3308.99	1346.85	1547.26	1272.14	1001.69	1509.22	1871.58	1159.17	1784.33	738.77	904.128	1564.58	1630.45	1322.76	1514.47	2344.8	985.917	1452.1	1177.51	2410.04	1755.83	1473.18	1825.97	1347.14	2414.33	2303.41
7.87_996.8032m/z	996.803	7.87257	pos	M+NH4	C65H102O6	1.7233	93.5427	100 - 71.7 - 26.6 - 6.76 - 1.32 - 0.213	14713525	M440	TG(18:2(9Z,12Z)/22:4(7Z,10Z,13Z,16Z)/22:6(4Z,7Z,10Z,13Z,16Z,19Z))[iso6]	TG(18:2/22:4/22:6)	TG	2259.53	2567.97	2554.86	2428.84	2813.28	3153.19	2717.75	4167.81	1311.09	1960.43	2959.91	1805.46	2043.08	2244.61	1974.2	1767.59	3407.93	3012.73	2645.33	1614.83	3059.8	3184.91	2067.68	1459.82	2157.15	3567.39	2474.16	2417.25	2307.51	2944.23	2650.15	2538.81	2273.24	2437.86	3340.27	3608.32
8.45_796.7392m/z	796.739	8.44835	pos	M+H	C50H89D5O6	-5.68543	88.9544	100 - 55.3 - 16.2 - 3.35 - 0.539	74380380	M441	TG(15:0/17:1(9Z)/15:0)	TG(15:0/17:1/15:0)	TG	828.687	955.686	978.454	1051.46	1148.1	1100.46	1071.08	1041.46	1105.2	1236.14	1087.71	803.274	665.281	1144.86	703.759	828.787	705.51	1106.86	961.567	589.209	1145.98	690.063	872.434	875.954	885.448	1142.66	1079.92	798.409	679.353	758.083	839.906	1002.46	1023.48	982.962	1016.45	1448.88
8.41_968.8651m/z	968.865	8.40533	pos	M+NH4	C62H110O6	1.10966	84.4909	100 - 68.6 - 24.4 - 5.97 - 1.13 - 0.175	14712561	M442	TG(18:0/20:5(5Z,8Z,11Z,14Z,17Z)/21:0)[iso6]	TG(18:0/20:5/21:0)	TG	1529.06	1714.6	1970.53	1876.17	1819.28	2033.6	2252.45	2913.52	1791.13	2355.85	3465.8	1643.25	2922.34	1788.57	1901.27	2315.62	2788.35	1925.08	2451.79	1164.26	1508.2	1920.91	1337.6	1733.77	1870.2	1374.04	1569.74	2153.96	1207.65	1847.55	1648.7	1495.65	1617.25	1507.57	1709.11	1630.96
8.73_824.7712m/z	824.771	8.72547	pos	M+NH4	C51H98O6	1.32204	90.8771	100 - 56.5 - 16.9 - 3.54 - 0.578	4266245	M443	TG(16:0/16:0/16:0)	TG(16:0/16:0/16:0)	TG	827.405	1043.68	1224.25	1218.52	1286.54	1390.13	1290.14	1845.47	793.421	854.822	1482.96	835.076	786.49	862.801	697.302	1326.9	1160.63	1357.02	1346.26	535.603	923.87	836.531	957.082	902.542	987.087	1280.89	889.826	836.558	892.014	1483.93	1037.65	960.244	1126.64	929.196	986.471	2000.49
8.53_970.8809m/z	970.881	8.53405	pos	M+NH4	C62H112O6	1.22135	91.8087	100 - 68.6 - 24.4 - 5.97 - 1.13 - 0.175	14712446	M444	TG(17:2(9Z,12Z)/20:0/22:2(13Z,16Z))[iso6]	TG(17:2/20:0/22:2)	TG	1523.85	1711.31	1802.61	1811.22	1916.21	1941.55	1981.24	3457.99	1461.54	1287.29	2286.09	1543.62	1629.35	1762.42	1866.39	1512.23	2818.61	1778.12	2474.51	1176.14	2027.03	2657.89	1471.48	1090.55	1758.04	2010.99	1617.6	1285.37	1006.41	1953.6	1786.7	1572.26	1371.02	1559.57	1794.24	2012.69
8.19_930.8482m/z	930.848	8.1925	pos	M+NH4	C59H108O6	-0.266521	94.8085	100 - 65.3 - 22.2 - 5.22 - 0.95 - 0.142	135640602	M445	TG(14:1(9Z)/20:2(11Z,14Z)/22:0)[iso6]	TG(14:1/20:2/22:0)	TG	1531.4	1747.31	1851.45	1763.02	1924.37	1945.92	2024.51	3409.34	2221.75	2034.36	3231.35	1721.69	2246.76	1816.3	2264.38	2506.72	2846.49	2032.63	2492.73	1028.02	1634.42	2362.66	1472.42	1547.77	1754.19	1409.91	1971.57	1566.27	832.971	1763.74	1653.74	1461.73	1505.03	1496.03	1265.95	1369.67
8.37_1036.9343m/z	1036.93	8.37033	pos	M+NH4	C67H118O6	7.4794	51.0571	100 - 74.1 - 28.3 - 7.39 - 1.49 - 0.245	14713506	M446	TG(20:4(5Z,8Z,11Z,14Z)/22:0/22:2(13Z,16Z))[iso6]	TG(20:4/22:0/22:2)	TG	1414.53	1703.86	1721.89	1973.49	1937.97	1993.58	2143.68	2196.05	1352.04	1577.33	2263.65	1375.54	1662.49	1488.77	1552.81	1684.52	1941.06	1545.55	1886.12	1011.42	1366.04	1840.38	1242.46	1470.16	1598.46	1579.72	1441.81	1656.52	1191.98	1676.96	1676.58	1544.19	1564.69	1458.27	1747.92	1731.43
7.84_906.7591m/z	906.759	7.83687	pos	M+NH4	C58H96O6	5.156	89.614	100 - 64.1 - 21.4 - 4.96 - 0.889 - 0.131	135641338	M447	TG(15:1(9Z)/20:3(8Z,11Z,14Z)/20:4(5Z,8Z,11Z,14Z))[iso6]	TG(15:1/20:3/20:4)	TG	1902.39	2840.52	2268.21	2493.09	2116.3	2870.66	3407.98	2450.35	1549.89	1642.27	2721.47	1267.79	1389.17	1175.3	1324.78	1543.53	1909.81	1847.78	2393.12	1161.22	1667.74	1976.07	1439.11	1712.04	1647.67	1894.91	1485.04	1965.29	1134.05	2492.85	2889.93	1373.73	1791.61	1817.03	1962.4	2949.7
8.59_1002.8506m/z	1002.85	8.59047	pos	M+NH4	C65H108O6	2.20163	82.2905	100 - 71.8 - 26.6 - 6.78 - 1.33 - 0.214	14713448	M448	TG(18:1(9Z)/22:2(13Z,16Z)/22:6(4Z,7Z,10Z,13Z,16Z,19Z))[iso6]	TG(18:1/22:2/22:6)	TG	933.015	1115.85	1211.82	1193.42	1295.58	1334.89	1293.75	1865.49	933.744	1039.53	1741.69	939.851	623.324	1082.27	603.298	1343.02	1087.98	1400.8	1373.32	555.552	1152.34	891.949	978.638	801.081	855.127	1409.15	986.057	744.42	893.813	1049.47	967.968	972.939	1248.61	1088.42	981.499	2582.78
7.49_992.7716m/z	992.772	7.48822	pos	M+NH4	C65H98O6	1.48694	90.4122	100 - 71.7 - 26.5 - 6.75 - 1.32 - 0.212	14713522	M449	TG(20:4(5Z,8Z,11Z,14Z)/20:5(5Z,8Z,11Z,14Z,17Z)/22:5(7Z,10Z,13Z,16Z,19Z))[iso6]	TG(20:4/20:5/22:5)	TG	3204.94	3661.51	4162.18	3793.97	4041.23	4126.02	4542.58	3173.17	1018.52	2210.45	5135.6	3079.22	3071.64	2713.53	3051.54	1603.41	2667.85	1543.46	3253.17	1286.74	1738.95	3916.92	2326.51	2972.58	2082.43	4687.39	2164.79	4831.47	3061.42	12049.7	7265.98	3131.76	4038.49	3154.75	7265.43	4377.95
8.23_972.8032m/z	972.803	8.2275	pos	M+NH4	C63H102O6	1.84431	79.8865	100 - 69.5 - 25 - 6.21 - 1.19 - 0.186	14712952	M450	TG(18:2(9Z,12Z)/20:5(5Z,8Z,11Z,14Z,17Z)/22:3(10Z,13Z,16Z))[iso6]	TG(18:2/20:5/22:3)	TG	3235.23	3528.84	3782.67	3782.06	3925.99	3791.58	3926.09	2579.6	1715.38	4664.69	6909.86	4487.98	4084.12	3373.73	2538	2612.59	2416.49	1980.72	3252.6	1862.31	3199.44	1920.82	2891.91	4480.47	3439.82	4278.37	2885.29	4255.86	3263.28	3739.68	4234.25	3426.66	4420.85	3312.57	5663.81	3317.1
7.98_852.7213n	853.729	7.97898	pos	M+H, M+Na	C55H96O6	0.68546	86.5177	100 - 60.8 - 19.4 - 4.31 - 0.743 - 0.106	135641242	M451	TG(15:1(9Z)/18:3(9Z,12Z,15Z)/19:1(9Z))[iso6]	TG(15:1/18:3/19:1)	TG	2097.28	2267.7	2232.55	2205.05	2363.65	2494.41	2348.53	4504.47	2535.3	2112.87	3491.53	1805.93	2767.61	2386.64	2749.68	3237.46	3842.19	3605.94	3322.94	1359.72	1997	3201.16	1861.46	1916.39	2292.45	1472.61	2448.36	2043.4	1430.81	2281.91	2319.45	2005.2	1923.58	1932.81	1568.66	2321.13
7.98_940.8337m/z	940.834	7.97898	pos	M+NH4	C60H106O6	0.97786	92.5202	100 - 66.3 - 22.9 - 5.45 - 1.01 - 0.152	14711997	M452	TG(17:2(9Z,12Z)/18:0/22:3(10Z,13Z,16Z))[iso6]	TG(17:2/18:0/22:3)	TG	2053.67	2286.04	2291.74	2195.62	2297.02	2473.66	2435.79	4259.82	2285.03	2125.6	3310.87	1816.47	2757.44	2222.02	2672.4	3210.77	3661.37	3132.4	3077.56	1406.69	2219.29	3068.45	1695.07	2022.07	2363.04	1361.71	2550.1	2222.46	1526.05	2307.87	2364.56	2144.55	2025.08	2155.67	1744.92	2253.03
8.69_996.8972m/z	996.897	8.69047	pos	M+NH4	C64H114O6	1.91206	88.8302	100 - 70.8 - 25.9 - 6.51 - 1.26 - 0.201	14713020	M453	TG(18:2(9Z,12Z)/21:0/22:3(10Z,13Z,16Z))[iso6]	TG(18:2/21:0/22:3)	TG	1630.07	2606.2	2929.25	2573.49	2050.66	2624.49	3726.86	3028.3	1297.3	1746.78	3422.52	2049.94	2421.13	1878.58	1920.71	2281.5	2395.15	1832.71	2636.82	1183.14	1640.65	2097.96	2037.54	2313.86	1877.47	2095.07	1817.34	1842.7	1393.06	2079.82	2294.92	1825.4	2015.99	1919.46	2326.4	2200.66
7.76_1014.8514m/z	1014.85	7.75832	pos	M+NH4	C66H108O6	2.98117	87.4186	100 - 72.9 - 27.4 - 7.06 - 1.4 - 0.228	14713594	M454	TG(20:4(5Z,8Z,11Z,14Z)/21:0/22:6(4Z,7Z,10Z,13Z,16Z,19Z))[iso6]	TG(20:4/21:0/22:6)	TG	3910.04	4976.9	3494.46	4032.93	5291.51	5970.81	3497.27	8811.43	1807.64	4994.23	9095.4	3184.71	3899.61	3959.87	3299.21	3236.68	5334.21	4689.28	5455.46	2986.59	4482.35	7777.03	3402.63	3145.31	4323.73	8904.28	4395.32	5895.51	3770.39	5594.55	5219.21	3755.38	3739.53	4457.22	7558.53	6845.99
8.41_982.8808m/z	982.881	8.40533	pos	M+NH4	C63H112O6	1.16425	79.7811	100 - 69.7 - 25.1 - 6.24 - 1.19 - 0.188	14712645	M455	TG(18:1(9Z)/20:4(5Z,8Z,11Z,14Z)/22:0)[iso6]	TG(18:1/20:4/22:0)	TG	2659.97	2865.54	3088.38	3024.98	3310.21	3354.61	3358.81	5496.41	2924.48	4372.75	6727.79	2942.7	5356.84	3275.02	3491.61	4384.04	5148.03	3423.66	4492	2076.89	2550.01	3371.6	2409.68	3232.46	3294.58	2288.96	2601.2	3935.71	2097.11	3413.71	2663.32	2567.9	2926.62	2537.7	2863.85	2574.2
8.14_1034.9073m/z	1034.91	8.13537	pos	M+NH4	C67H116O6	-3.66753	47.648	100 - 74 - 28.2 - 7.39 - 1.49 - 0.244	14713540	M456	TG(20:4(5Z,8Z,11Z,14Z)/22:1(13Z)/22:2(13Z,16Z))[iso6]	TG(20:4/22:1/22:2)	TG	2795.47	2932.28	3006.86	2927.51	3178.7	3053.11	2932.71	4517.82	2513.51	3194.41	3419.73	2604.66	2883.95	2908.69	2674.35	2730.32	3630.5	2851.01	3531.59	2150.04	3200.4	3461.74	2480.27	2535.39	3016.66	3574.34	2788.27	2492.34	2411.45	2573.84	2815.58	2583.18	2806.81	2581.72	3106.06	3113.11
7.96_980.8645m/z	980.865	7.9647	pos	M+NH4	C63H110O6	0.499142	87.4511	100 - 69.6 - 25.1 - 6.23 - 1.19 - 0.187	14712971	M457	TG(17:2(9Z,12Z)/21:0/22:4(7Z,10Z,13Z,16Z))[iso6]	TG(17:2/21:0/22:4)	TG	2759.1	3157.58	3112.73	2964.91	3169.53	3445.62	3404.11	6268.15	2391.6	2212.91	3137.05	2017.46	2567.85	2753.93	3082.98	2473.83	4897.87	3816.14	3444.17	2029.86	3825.48	4580.91	2256.63	1714.58	2789.11	3383.98	3285.48	2318.86	2111.79	3327.03	3086.58	2875.07	2363.56	2764.46	3293.97	3862.03
8.58_1034.9134m/z	1034.91	8.5762	pos	M+NH4	C67H116O6	2.36359	78.368	100 - 74 - 28.2 - 7.39 - 1.49 - 0.244	14713512	M458	TG(20:3(8Z,11Z,14Z)/22:0/22:4(7Z,10Z,13Z,16Z))[iso6]	TG(20:3/22:0/22:4)	TG	1687.83	2221.64	2556.98	2321.95	1855.13	3195.9	4638.55	1794.19	3785.71	1985.42	1915.18	1909.49	1531.91	1224.68	1255.6	1408.33	1760.77	1092.89	1996.33	1249.14	1491.54	1217.35	1579.91	1885.19	1418.43	1735.73	1758.19	1229.39	1065.04	1195.84	1833.56	1562.52	1465.56	1417.29	1693.92	1648.62
8.14_980.8650m/z	980.865	8.13537	pos	M+NH4	C63H110O6	0.97282	88.4014	100 - 69.6 - 25.1 - 6.23 - 1.19 - 0.187	14712720	M459	TG(18:2(9Z,12Z)/20:4(5Z,8Z,11Z,14Z)/22:0)[iso6]	TG(18:2/20:4/22:0)	TG	2625.11	2975.93	3578.13	3231.18	3256.15	3392.91	3903.4	5171.74	2284.88	2937.04	3847.61	2485.46	2944.21	2796.57	2754	2649.02	4264.02	2747.31	3645.66	2117.15	3122.31	3986.72	2378.58	2558.88	2989.84	3698.27	2864.13	2616.56	2303.44	3062.74	2977.73	2613.45	2756.67	2775.65	3473.15	3223.93
8.09_866.7354n	884.769	8.09253	pos	M+H, M+NH4	C56H98O6	-1.11633	81.2044	100 - 61.9 - 20.1 - 4.52 - 0.79 - 0.114	14711377	M460	TG(17:2(9Z,12Z)/18:1(9Z)/18:2(9Z,12Z))[iso6]	TG(17:2/18:1/18:2)	TG	2415.96	2751.21	2927.69	2866.29	3132.78	3120.89	3039.92	4215.29	2079.34	2402.16	3392.65	1902.73	2345.99	2155.36	2241.97	2468.48	3260.38	3104.12	3248.81	1586.24	2567.49	3293.12	2273.06	1964.36	2527.94	2750.65	2416.64	2693.18	1827.62	3036.61	2934.76	2407.89	2590.86	2660.85	2814.74	3685.68
7.96_882.7559m/z	882.756	7.9647	pos	M+NH4	C56H96O6	1.62568	78.6549	100 - 61.9 - 20.1 - 4.52 - 0.789 - 0.114	14711409	M461	TG(17:2(9Z,12Z)/18:2(9Z,12Z)/18:2(9Z,12Z))[iso3]	TG(17:2/18:2/18:2)	TG	2894.44	3134.17	3271.35	3163.08	3348.21	3710.85	3513.67	3785.68	2240.39	2638.03	3953.92	2067.1	2378.56	2009.65	1947.1	2710.76	3394.16	3456.86	3277.68	1838.61	2870.93	2945.51	2514.75	2212.81	2466.66	2967.98	2616.79	3257.63	2238.25	3172.79	3533.86	2819.47	2978.51	2943.94	3353.02	4994.7
8.25_982.8806m/z	982.881	8.24892	pos	M+NH4	C63H112O6	0.938471	93.9963	100 - 69.7 - 25.1 - 6.24 - 1.19 - 0.188	14712655	M462	TG(18:1(9Z)/20:3(8Z,11Z,14Z)/22:1(13Z))[iso6]	TG(18:1/20:3/22:1)	TG	2991.32	3500.3	3997.29	3662.51	3740.31	3913.78	4319.12	7018.48	2991.02	2884.19	3996.21	2835.61	3029.23	3430.3	3857.66	2719.65	5441.67	3288.44	4760.52	2365.57	4244.53	5557.73	2991.91	2172.15	3511.14	4351.42	3589.64	2492.82	1981.34	3643.86	3429.44	2895.21	2458.45	3117.21	3675.86	3232.09
8.60_836.7708m/z	836.771	8.59762	pos	M+NH4	C52H98O6	0.783201	91.9852	100 - 57.6 - 17.5 - 3.72 - 0.617	14711180	M463	TG(16:0/16:0/17:1(9Z))[iso3]	TG(16:0/16:0/17:1)	TG	1274.34	1534.85	1653.88	1665.22	1765.22	1907.48	1782.6	3066.35	1440.49	1360.23	2649.13	1355.81	1261.11	1906.87	1147.19	2172.14	2008.28	2158.5	2185.33	720.243	1520.01	1689.69	1415.42	1197.93	1299.26	2184.54	1232.79	1038.63	912.548	1655.65	1131.69	1243.02	1632.29	1509.97	1376.73	3115.2
8.01_990.8504m/z	990.85	8.00755	pos	M+NH4	C64H108O6	2.08914	90.933	100 - 70.7 - 25.8 - 6.5 - 1.26 - 0.2	14713307	M464	TG(18:2(9Z,12Z)/21:0/22:6(4Z,7Z,10Z,13Z,16Z,19Z))[iso6]	TG(18:2/21:0/22:6)	TG	3465.58	3976.88	4017.65	3891.09	4272.85	4504.43	4446.55	4863.65	1950.9	4101.25	7301.33	2889.29	5262	3406.67	3836.05	4821.35	4734.92	4725.71	4338.49	2206.46	2970.41	3678.36	2483.86	3934.31	3532.5	2556.03	2727.97	5786.55	3125.19	5849.22	5594.19	3141.47	4744.18	2790.26	3587.33	4373.09
7.98_954.8488m/z	954.849	7.97898	pos	M+NH4	C61H108O6	0.426993	80.5565	100 - 67.4 - 23.6 - 5.71 - 1.07 - 0.163	14712274	M465	TG(18:2(9Z,12Z)/18:3(9Z,12Z,15Z)/22:0)[iso6]	TG(18:2/18:3/22:0)	TG	3264.45	3654.67	3539.36	3510.09	3700.48	3980.06	3826.15	7354.11	3925.53	3609.65	5622.34	2989.08	4576.96	3563.6	4489.05	5073.57	5885.84	5525.27	4982.55	2296.63	3461.19	5221.97	2704.43	3220.51	3781.76	2276.04	3991.18	3546.51	2344.35	3731.93	3699.87	3265.15	3262.55	3321.9	2654.58	3345.29
8.57_950.8190m/z	950.819	8.56905	pos	M+NH4	C61H104O6	2.0448	80.8318	100 - 67.4 - 23.6 - 5.7 - 1.06 - 0.163	14712254	M466	TG(18:0/20:2(11Z,14Z)/20:5(5Z,8Z,11Z,14Z,17Z))[iso6]	TG(18:0/20:2/20:5)	TG	3502.88	4077.19	4357.67	4593.16	4931.59	5093.76	4968.59	7219.54	1933.36	3568.69	9432.65	4497.94	4920.69	4097.82	4073.48	3642.56	4812.77	3321.07	6701.27	2209.43	2842.87	4910.4	3977.22	3794.34	3946.09	5018.6	2654.18	4225.77	2529.54	7498.22	4728.83	3474.33	3774.47	3047.73	4683.93	4113.32
8.37_907.7766m/z	907.777	8.37033	pos	M+Na	C57H104O6	4.57962	89.0303	100 - 63.1 - 20.8 - 4.75 - 0.842 - 0.123	135641597	M467	TG(17:0/18:2(9Z,12Z)/19:1(9Z))[iso6]	TG(17:0/18:2/19:1)	TG	2747.66	3748.17	4240.46	4025.21	3646.97	4001.65	5403.19	4667.78	2574.26	3604.44	5009.3	2908.05	3818.84	2921.38	3223.25	3420.18	4469.16	2779.54	3934.36	2256.36	3060.07	3720.09	2622.84	3784.05	3245.45	3497.73	3196.68	3361.55	2396.19	3549.48	4098.5	2903.94	3124.86	3237.31	3963.81	3577.96
8.18_802.7058n	820.74	8.17822	pos	M+NH4, M+Na	C51H94O6	0.90537	83.9333	100 - 56.5 - 16.9 - 3.53 - 0.577	14711176	M468	TG(16:0/16:1(9Z)/16:1(9Z))[iso3]	TG(16:0/16:1/16:1)	TG	3106.98	3543.2	3699.56	3744.14	4034.9	4027.22	3877.82	7893.21	5377.36	4457.27	6304.81	4237.77	4884.05	4766.83	4220.64	4837.05	5316.67	4398.37	6020.96	1766.51	5224.52	4943.42	3844.87	2902.84	3299.26	4018.16	4884.33	2383.18	1701.31	3014.33	2654.14	3520.87	2665.62	3327	3264.47	3160.11
7.65_892.7399m/z	892.74	7.65177	pos	M+NH4	C57H94O6	1.18108	82.6967	100 - 63 - 20.7 - 4.73 - 0.837 - 0.122	135640120	M469	TG(14:0/18:3(9Z,12Z,15Z)/22:5(7Z,10Z,13Z,16Z,19Z))[iso6]	TG(14:0/18:3/22:5)	TG	6239.14	6531.22	7755.51	7480.89	7201.43	7617.06	8355.85	18078.1	5338.13	4845.49	13744.1	5765.73	8180.66	8299.32	10218.8	6752.38	12859.1	7349.64	10444.3	2893.89	3213.42	13010.6	3962.41	4888.98	4568.82	4718.94	5705.96	6112.08	3506.26	17352.9	12279.8	6144.54	4212.35	4975.28	6087.18	6528.51
8.03_806.7244m/z	806.724	8.02897	pos	M+NH4	C50H92O6	1.47374	80.7776	100 - 55.4 - 16.3 - 3.35 - 0.54	135641042	M470	TG(15:1(9Z)/16:0/16:1(9Z))[iso6]	TG(15:1/16:0/16:1)	TG	4699.43	5380.31	5462.58	5341.23	5825.75	6184.37	5800.1	5270.8	2251.96	4774.02	6885.44	4036.88	4290.51	4306.48	3511.78	3678.67	5484.16	3529.57	4706.41	3300.28	4138.02	6587.63	4047.23	4730.6	5111.26	9868.52	4541.18	5320.63	4873.19	4870.05	5138.94	4764.02	5102.34	5262.7	9162.43	6603.89
7.50_764.6758m/z	764.676	7.49537	pos	M+NH4	C47H86O6	-0.639129	84.9598	100 - 52.1 - 14.5 - 2.85 - 0.44	135639365	M471	TG(13:0/14:0/17:2(9Z,12Z))[iso6]	TG(13:0/14:0/17:2)	TG	6998.97	9328.87	9524.03	8898.28	8789.65	8987.75	10364.8	20587.9	3674.24	3831.03	15106.6	4420.06	7048.76	8034.93	9231.3	6486.07	17753.6	7420.79	9531.4	3523.49	4400.95	21755.2	4516.93	4340.97	5057.41	8051.8	6106.7	9055.01	4525.19	18015.8	18077.7	6320.96	4162.44	8154.02	8855.95	11680.5
8.30_936.8069m/z	936.807	8.29892	pos	M+NH4	C60H102O6	5.90575	85.215	100 - 66.3 - 22.9 - 5.44 - 1 - 0.152	14712231	M472	TG(17:2(9Z,12Z)/18:0/22:5(7Z,10Z,13Z,16Z,19Z))[iso6]	TG(17:2/18:0/22:5)	TG	4304.11	5269.59	5815.94	5668.68	6137.82	6255.55	6309.15	5126.63	1987.17	4777.46	8625.77	4750.46	5025.61	4211.23	3631.01	3875.04	5318.84	3521.56	5136.46	2807.33	3574.19	4870.49	5090.29	4653.67	4983.79	7764.79	3819.81	5293.3	4090.49	7117.27	5892.2	4575.28	5544.1	4105.54	7999.82	6654.66
8.34_834.7549m/z	834.755	8.34178	pos	M+NH4	C52H96O6	0.518873	92.9814	100 - 57.6 - 17.5 - 3.72 - 0.616	14711183	M473	TG(16:0/16:1(9Z)/17:1(9Z))[iso6]	TG(16:0/16:1/17:1)	TG	1904.85	2368.71	2696.98	2589.79	2710.69	2844.77	2899.66	4519.26	1866.77	1920	3355.33	1777.15	1837.44	2056.56	1556.67	2985.59	3397.31	3069.98	3173.25	1047.83	2507.41	2435.24	1897.79	1242.76	1612.41	2666.17	1819.92	1708.25	1532.13	2615.95	2186.59	1848.27	2340.84	2262.88	2444.35	6348.17
7.94_880.8304m/z	880.83	7.94328	pos	M+NH4	C55H106O6	-2.68668	83.8276	100 - 60.9 - 19.5 - 4.33 - 0.748 - 0.106	14711227	M474	TG(16:0/18:0/18:0)[iso3]	TG(16:0/18:0/18:0)	TG	4233.41	4338.75	5407.15	4198.86	3315.01	6395.91	7773.53	2995.4	9308.19	4464.11	2979.19	4296.5	2779.72	2717.38	2097.55	2683.38	3270.2	1864.03	3263.52	3089.41	4247.07	2141.61	3472.06	3734.73	3183.13	3396.22	4077.94	2529.62	2467.74	1674.27	4065.56	3569.98	3274.39	3152.42	3026.06	3159.83
8.08_1016.9546m/z	1016.95	8.07825	pos	M+NH4	C65H122O6	-3.38041	63.8119	100 - 71.9 - 26.7 - 6.82 - 1.34 - 0.216	14713134	M475	TG(20:2(11Z,14Z)/21:0/21:0)[iso3]	TG(20:2/21:0/21:0)	TG	3116.06	3675.8	3825.53	3706.14	3918.7	4026.86	3933.39	7270.11	2171.86	2081.35	4117.48	1914.21	3147.2	2246.64	2920.58	4310.41	5499.32	4860	3917.83	1808.59	2979.49	5079.43	2239.55	1696.7	2696.91	2429.33	2889.49	3810.74	2400.9	4842.9	4949.84	2977.23	3515.71	3239.59	3622.26	6794.2
8.47_918.8498m/z	918.85	8.46978	pos	M+NH4	C58H108O6	1.54545	81.0994	100 - 64.2 - 21.5 - 4.99 - 0.896 - 0.132	14711615	M476	TG(17:0/17:2(9Z,12Z)/21:0)[iso6]	TG(17:0/17:2/21:0)	TG	2984.14	4675.02	4497.91	4974.98	3431.96	4979.07	7862.4	4937.5	4748.83	3855.83	4264.06	3214.17	3739.93	2638.84	3131.45	3570.78	4418.86	3078.71	4657.99	2043.73	3463.47	3160.18	3058.41	4618.36	3085.05	3459.76	3591.49	2334.17	2071.27	2822.63	3676.83	2939.64	2843.85	3073.6	3447.16	3676.48
7.94_906.8470m/z	906.847	7.93613	pos	M+NH4	C57H108O6	-1.58648	86.2179	100 - 63.1 - 20.8 - 4.76 - 0.845 - 0.123	14711363	M477	TG(16:0/18:0/20:1(11Z))[iso6]	TG(16:0/18:0/20:1)	TG	3666.13	5627.04	5025.01	5082.52	3086.57	6000.52	9398.38	2317.9	6638.28	3645.65	2960.51	3107.73	2300.93	1968.44	2042.06	2062.52	2596.2	1762.3	3589.9	2601.29	3009.93	2048.81	2900.32	4576	2991.94	3044.17	3277.56	2186.46	1732.62	2174.16	4410.68	2370.37	2722.1	3088.13	2782.38	3396.62
8.45_804.7215n	822.755	8.44835	pos	M+NH4, M+Na	C51H96O6	1.02319	91.611	100 - 56.5 - 16.9 - 3.53 - 0.578	14711175	M478	TG(16:0/16:0/16:1(9Z))[iso3]	TG(16:0/16:0/16:1)	TG	2877.88	3399.04	3484.54	3735.83	4100.49	4060.04	3749.05	6965.97	5804.46	5162.79	6003.64	4193.15	4525.28	4426.9	3997.31	5137.45	5046.01	4640.16	5626.46	1756.14	3884.52	4375.87	3365.85	4013.79	4047.63	3631.59	3804.92	2449.33	1764.43	3202.55	2501.83	3338.72	2947.25	2919.1	2517.23	3437.08
8.72_902.8144m/z	902.814	8.71833	pos	M+NH4	C57H104O6	-3.05933	87.2061	100 - 63.1 - 20.8 - 4.75 - 0.842 - 0.123	14711429	M479	TG(16:0/18:1(9Z)/20:2(11Z,14Z))[iso6]	TG(16:0/18:1/20:2)	TG	2537	2940.82	3359.27	3322.48	3582.3	3603.1	3492.56	8378.24	2544.86	2135.75	5943.99	3253.17	3287.05	2461.07	3439.68	4517.43	6711.67	3843.02	5516.44	1941.72	2278.75	4658.66	2864.39	2382.32	3908.42	3760.46	2224.9	2027.36	1747.18	5069.18	2739.81	2382.12	2733.26	1834.24	2539.63	4469.88
8.73_850.7861m/z	850.786	8.72547	pos	M+NH4	C53H100O6	0.317413	92.9824	100 - 58.7 - 18.2 - 3.91 - 0.658	4266250	M480	TG(16:0/16:0/18:1(9Z))	TG(16:0/16:0/18:1)	TG	1987.57	2485.22	2860.74	2884.4	3011.86	3154.14	3142.32	9553.46	2540.01	2022.36	6089.96	2746.07	4295.53	2332.57	3429.06	6286.5	6523.3	4332.48	5388.16	1219.24	1873.38	4078.41	2597.33	2728.81	3168.68	2896.85	1621.21	1992.45	1320.79	4241.17	1910.72	1796.8	2581.06	1586.58	1633.53	3272.27
8.53_984.8958m/z	984.896	8.53405	pos	M+NH4	C63H114O6	0.479109	84.2151	100 - 69.7 - 25.1 - 6.24 - 1.2 - 0.188	14712891	M481	TG(17:2(9Z,12Z)/21:0/22:2(13Z,16Z))[iso6]	TG(17:2/21:0/22:2)	TG	4069.12	6184.09	7242.24	6508.09	5032.6	6492.69	10788.4	7806.78	5118.48	4189.54	5449.14	4089.7	4116	4182.84	4842.17	3553.38	6570.64	3765.77	6449.31	3231.34	4844.25	5948.84	3925.41	4961.56	4525.34	5111.24	4765.36	3023.76	2537.08	4595.64	5882.68	4059.88	3308.68	4493.27	4926.54	4466.59
8.38_868.7518n	886.786	8.38392	pos	M+H, M+NH4	C56H100O6	-0.175463	91.3845	100 - 61.9 - 20.1 - 4.52 - 0.791 - 0.114	135641510	M482	TG(16:1(9Z)/18:2(9Z,12Z)/19:1(9Z))[iso6]	TG(16:1/18:2/19:1)	TG	3661.18	4482.32	4950.36	4827.4	5225.41	5406.47	5330.47	8326.64	2938.39	2684.18	5022.22	2616.52	3845.4	3226.17	3744.99	4043.39	6576.67	5237.8	5151.22	2324.45	3968.65	6112.65	3168.36	2052.56	3618.57	4204.87	3642.65	4742.06	2838.11	5853.22	5256.84	3941.04	4339.84	4360.53	5429.52	7971.97
8.63_952.8324m/z	952.832	8.63333	pos	M+NH4	C61H106O6	-0.358318	93.4946	100 - 67.4 - 23.6 - 5.7 - 1.06 - 0.163	14712380	M483	TG(16:0/20:1(11Z)/22:5(7Z,10Z,13Z,16Z,19Z))[iso6]	TG(16:0/20:1/22:5)	TG	4851.47	5845.92	6307.03	6167.8	6760.41	7107.92	6652.97	9871.25	3038.23	4342.73	9927.92	5151.51	5583.44	5081.01	4624.2	5875.91	8539.01	5305.78	8523.61	3639.26	4352.89	9178.48	5671.81	4259.31	6358.25	8634.23	4265.83	4597.29	3744.24	8007.37	5515.12	4922.01	5553.06	4326.13	7024.93	7474.65
6.95_852.8017m/z	852.802	6.95475	pos	M+NH4	C53H102O6	0.256525	90.418	100 - 58.7 - 18.2 - 3.92 - 0.659	4266248	M484	TG(16:0/16:0/18:0)	TG(16:0/16:0/18:0)	TG	6285.79	5768.61	11645.6	5823.59	3108.52	11652.8	16689.7	2493.17	13542.3	3913.89	2792.11	7054	4765.47	3735.18	2632.55	4238.81	6052.89	181.933	5657.72	5098.95	4333.24	1860.13	4649.95	5139.88	4467.76	3745.16	5256.49	2923.38	3268.87	2536.04	11308.9	6310.25	4342.33	3869.72	3512.59	3473.65
8.14_924.7939m/z	924.794	8.14252	pos	M+NH4	C59H102O6	-8.36331	66.2426	100 - 65.2 - 22.2 - 5.2 - 0.946 - 0.141	14711834	M485	TG(18:0/18:2(9Z,12Z)/20:4(5Z,8Z,11Z,14Z))[iso6]	TG(18:0/18:2/20:4)	TG	8040.93	9079.98	9784.62	9184.51	9901.78	9936.01	10255.5	14500	6514.22	10410.6	16022.4	6825.97	12718.1	8437.76	9042.23	10636.2	12519.7	10628.6	11599.3	5789.58	7591.41	9585.04	6757.21	9329.82	8680.29	5972.86	7827	11368.2	7193.46	10870.7	9782.38	8033.36	9475.21	7604.15	9037.7	9434.13
8.63_888.8016m/z	888.802	8.63333	pos	M+NH4	C56H102O6	0.181105	94.7075	100 - 62 - 20.1 - 4.53 - 0.792 - 0.114	135641419	M486	TG(16:0/18:2(9Z,12Z)/19:1(9Z))[iso6]	TG(16:0/18:2/19:1)	TG	4355.85	5442.6	5934.38	5730.78	6327.35	6616.23	6213.26	11445.3	3723.25	3335.27	7902.19	3618.2	5562.07	4082.33	4329.38	6384.82	8775.67	6552.01	6948.16	2798.57	4609.09	7426.91	4163.27	3066.08	4644.39	6028.48	4150.3	5540.18	3370.65	7440.76	5126.63	4417.65	6049.59	4978.28	5898.63	9462.04
7.91_914.8171m/z	914.817	7.91472	pos	M+NH4	C58H104O6	-0.0517556	84.8266	100 - 64.2 - 21.5 - 4.98 - 0.894 - 0.132	14711674	M487	TG(16:1(9Z)/17:2(9Z,12Z)/22:1(13Z))[iso6]	TG(16:1/17:2/22:1)	TG	12423.2	13625.3	14115.8	13775.9	15502.5	15761.8	14378.7	12597.1	6338.51	16046.2	24213.2	13642.2	14734.7	13421	10687.2	10749.8	10522.2	11050.3	13375.6	7189.11	10056.2	13143.9	10790.8	15427.2	12200.2	18370.6	10088.6	20712.5	12426	14735.5	12911.4	10920.8	17425.5	13824.6	20815.1	13602.5
8.61_844.7521n	862.786	8.61192	pos	M+NH4, M+Na	C54H100O6	0.0995068	92.1715	100 - 59.8 - 18.8 - 4.11 - 0.7	135639493	M488	TG(13:0/16:0/22:2(13Z,16Z))[iso6]	TG(13:0/16:0/22:2)	TG	3863.05	4821.36	5285.15	5191.08	5743.04	5953.16	5726.71	11311.6	3912.91	3352.01	8017.75	3509.6	4664.11	3646.65	3777.53	7172.39	8016.32	6640.35	6849.4	2218.25	4321.75	6231.21	3822.7	3045.66	4145.87	6331.84	3254.65	3783.18	2924.43	6094.33	4059.21	3583.44	5298.06	4836.55	4831.11	11272.4
8.49_944.8645m/z	944.864	8.4912	pos	M+NH4	C60H110O6	0.43365	93.8319	100 - 66.4 - 22.9 - 5.46 - 1.01 - 0.153	135640638	M489	TG(14:1(9Z)/21:0/22:2(13Z,16Z))[iso6]	TG(14:1/21:0/22:2)	TG	5958.61	6590.88	6921.99	6737.97	7280.47	7373.7	7419.4	13731.4	7319.37	7629.3	11790.2	5928.99	10981.6	7051.54	8771.58	11845.8	13215.9	9575.38	10196.4	4663.07	6860.09	8940.77	5327.49	6594.31	7729.2	4347.67	6378.42	7507.65	4880.47	6885.07	6537.23	6079.08	7171.58	5994.3	5567.3	6328.4
8.23_942.8489m/z	942.849	8.23463	pos	M+NH4	C60H108O6	0.520402	90.9114	100 - 66.4 - 22.9 - 5.46 - 1.01 - 0.152	14712073	M490	TG(17:2(9Z,12Z)/18:0/22:2(13Z,16Z))[iso6]	TG(17:2/18:0/22:2)	TG	7419.34	8083.24	9375.97	8838.75	8943.32	9076.77	9625.76	14882.8	7463.52	8323.37	11786.9	6135.8	10806.5	7102.02	9463.97	11674.3	13700.3	10854.2	10746.7	5087.33	7632.27	10055.6	6258.08	7000.4	7772.24	5056.89	7966.95	9245.93	6424.06	8879.66	9196.32	7381.09	8261.51	6894.63	7702.32	9227.92
7.78_850.7065n	868.739	7.77975	pos	M+H, M+NH4	C55H94O6	1.75584	82.7187	100 - 60.8 - 19.4 - 4.3 - 0.742 - 0.105	14711350	M491	TG(16:0/18:3(9Z,12Z,15Z)/18:3(9Z,12Z,15Z))[iso3]	TG(16:0/18:3/18:3)	TG	14698.3	16594.1	15320.7	15913.2	18212.9	19301.4	15839	51778.2	16956.8	13849.6	36770	13959.6	20790.5	19881.4	26308.2	20336	31502.9	24333.7	32548.4	9625.49	12585.4	35383.4	11569.6	10721.8	15618.4	12185.8	18525	14206.2	7741.13	27785.5	21294.3	13390.2	10475	13463.4	12123.6	14363
7.50_848.7710m/z	848.771	7.5025	pos	M+NH4	C53H98O6	0.963702	78.9855	100 - 58.7 - 18.1 - 3.91 - 0.657	135640305	M492	TG(14:1(9Z)/15:1(9Z)/21:0)[iso6]	TG(14:1/15:1/21:0)	TG	21309.1	23594.1	25998.4	24328.5	25821.2	25029.9	27660.2	37167.9	14903	14588.7	29226.7	18015.8	19688	23001.9	22658.9	12049.8	26449.6	14883.3	20858.6	7980.79	12420.1	36582.2	14236.8	16706.5	10627.2	26261.4	19291	25513.7	19851.1	51645	38319.7	24534.2	17830.8	25000.3	47835.2	35929.2
8.23_956.8644m/z	956.864	8.23463	pos	M+NH4	C61H110O6	0.396507	90.1534	100 - 67.5 - 23.6 - 5.71 - 1.07 - 0.164	14712262	M493	TG(17:2(9Z,12Z)/20:2(11Z,14Z)/21:0)[iso6]	TG(17:2/20:2/21:0)	TG	14787.8	16207.6	17810.8	17455.8	18361.5	18049.8	17912.8	28613.3	15079.2	17186.9	23427.8	12327	21546.8	15087.1	18998.7	23408.4	25611.5	22121	21092.6	10552.2	15492.2	19752.7	12519.3	13752.1	15920.2	10253.1	16048.6	19191.5	13168.9	17428.9	18187.2	15003.2	17278.5	14154.2	15470.8	18207.5
8.70_926.8177m/z	926.818	8.6976	pos	M+NH4	C59H104O6	0.684688	92.9056	100 - 65.2 - 22.2 - 5.21 - 0.948 - 0.142	14711933	M494	TG(16:0/18:1(9Z)/22:4(7Z,10Z,13Z,16Z))[iso6]	TG(16:0/18:1/22:4)	TG	17551.8	19671.4	22644.6	21698	23547.4	23316.7	21903.9	49229.6	13683.7	17474	45184.3	25993.8	26376.5	21220.5	19625	27730.3	35649.5	22639.3	32176.6	11893.8	19073.9	23819.6	20034.9	15004.6	18503.6	24895.7	18044.3	16487.4	14787.6	27488.2	18218.4	21100.3	18859.4	14992	25431.1	29221.7
8.49_958.8801m/z	958.88	8.4912	pos	M+NH4	C61H112O6	0.367911	94.3425	100 - 67.5 - 23.7 - 5.72 - 1.07 - 0.164	14712127	M495	TG(18:1(9Z)/18:2(9Z,12Z)/22:0)[iso6]	TG(18:1/18:2/22:0)	TG	13056.7	16274.6	16082	16665	16672.7	17639.8	19326.6	27922.7	16928.2	17470.5	24838.5	13203.1	23138.3	15387	19232.5	24418	26361.9	20332.1	21751.8	10541.8	15099	18813.8	11956.7	15891.3	16851.4	9655.53	14394.2	16579.8	10585.7	14515.8	15178.8	13126.4	16085.2	13656.2	12399.3	13677.4
8.14_904.7539n	905.761	8.14252	pos	M+H, M+Na	C59H100O6	2.09901	89.1408	100 - 65.2 - 22.1 - 5.2 - 0.945 - 0.141	14711891	M496	TG(18:1(9Z)/18:3(9Z,12Z,15Z)/20:3(8Z,11Z,14Z))[iso6]	TG(18:1/18:3/20:3)	TG	23035.8	24941.5	25597.7	25365.2	27422.6	27024.5	25586.8	36576.6	19362.9	24860.1	31170.2	21721.5	25595.3	24509.9	23125.6	24270.7	32724.1	25105.4	30112.6	17173.4	24892.2	31329.1	20424.3	20575.9	25264.8	29151.5	23542.3	22773.4	19857.1	22924.8	25250.1	22023.7	23512	22371.3	26836.7	26139.9
7.62_1038.8508m/z	1038.85	7.6232	pos	M+NH4	C68H108O6	2.29472	81.8615	100 - 75 - 29 - 7.67 - 1.56 - 0.259	14713743	M497	TG(21:0/22:6(4Z,7Z,10Z,13Z,16Z,19Z)/22:6(4Z,7Z,10Z,13Z,16Z,19Z))[iso3]	TG(21:0/22:6/22:6)	TG	36304.6	38031.6	45632.2	41862.4	42362.6	44140.7	49013.3	44668	10541	23061	60577.9	29928.4	31810.8	30905.8	33046.2	20333.6	34380.6	22378	36775.3	15532	16552.1	47971.7	26296.9	29977.8	23250.3	44850	25667	47655.1	36859.7	83240.2	58357.2	35317.4	38128.5	36365.9	73281.3	56033.3
8.72_858.7724n	876.802	8.71833	pos	M+H, M+NH4	C55H102O6	5.54985	94.9283	100 - 60.9 - 19.4 - 4.32 - 0.746 - 0.106	135640837	M498	TG(15:0/18:1(9Z)/19:1(9Z))[iso6]	TG(15:0/18:1/19:1)	TG	7726.71	9388.18	11083.9	10848.5	11579.8	11967.1	12028	38863.5	11846.1	8176.32	30417.5	10982.9	21176.7	10667.9	20535.2	33071.9	31003.7	17227.9	21270.8	6012.33	6220.45	21667.4	7836.54	11106.5	16300.8	6067.22	6486.74	10169	4625.07	15107.8	8084.08	5722.8	11160.2	6031.59	4381.43	7486.72
8.61_926.8173m/z	926.817	8.61192	pos	M+NH4	C59H104O6	0.218977	92.8917	100 - 65.2 - 22.2 - 5.21 - 0.948 - 0.142	14711761	M499	TG(16:0/20:2(11Z,14Z)/20:3(8Z,11Z,14Z))[iso6]	TG(16:0/20:2/20:3)	TG	16472.8	21230.1	22117.4	21795.1	24210.4	24958.1	23858.4	33262.1	12374.3	15828.7	42445.6	16117.6	27031.5	17168.4	19377.9	34659.8	32907.9	21696.6	28552.3	12468.5	14312.8	33229.5	18790.4	18079.3	22883.2	23640	14064.4	22056.4	13049.2	26393.6	19266.1	16137.5	22724.1	15451.4	20377.4	24729.3
8.46_830.7359n	848.77	8.46263	pos	M+NH4, M+Na	C53H98O6	-0.491632	91.0026	100 - 58.7 - 18.1 - 3.91 - 0.657	14711202	M500	TG(16:0/16:0/18:2(9Z,12Z))[iso3]	TG(16:0/16:0/18:2)	TG	58486.7	64852.6	66086.1	68238.2	74086	71763.3	67304.4	113341	85218	85253.3	95087.7	67322.6	82979.9	60668.9	66691.3	92177	91732.6	83804.9	94002.8	37584.5	76934.5	74310.6	59887.4	66350.8	68481.1	63332.1	70967.1	54545	43688.5	56092.3	54716.2	63993.5	65182.4	54502.6	60683.6	75353.8
7.75_830.7247m/z	830.725	7.75118	pos	M+NH4	C52H92O6	1.82534	81.3859	100 - 57.5 - 17.5 - 3.71 - 0.614	14711193	M501	TG(16:1(9Z)/16:1(9Z)/17:2(9Z,12Z))[iso3]	TG(16:1/16:1/17:2)	TG	123167	146468	115404	128958	157493	162666	111820	209050	69634.7	126421	222052	105057	116611	125514	108424	97190.9	131976	123709	151704	78769.5	121552	175743	121946	101006	117089	216162	130731	171895	121245	172885	138502	125515	127729	145958	226868	187529
7.87_818.7242m/z	818.724	7.86543	pos	M+NH4	C51H92O6	1.18891	84.4254	100 - 56.4 - 16.9 - 3.53 - 0.576	135639148	M502	TG(12:0/18:1(9Z)/18:2(9Z,12Z))[iso6]	TG(12:0/18:1/18:2)	TG	130685	142219	139421	139343	158546	153799	137895	238369	81696.9	108194	163075	103295	115082	130613	122129	104208	184808	151879	157870	86651.8	140412	191011	106445	81025.3	116916	183203	132314	126151	122174	159554	156540	131772	111662	130812	175953	189194
7.96_878.7363n	896.77	7.9647	pos	M+H, M+NH4	C57H98O6	-0.0858513	92.0019	100 - 63 - 20.7 - 4.74 - 0.839 - 0.122	14711557	M503	TG(16:0/18:2(9Z,12Z)/20:4(5Z,8Z,11Z,14Z))[iso6]	TG(16:0/18:2/20:4)	TG	116364	125084	129872	128927	139345	137072	128238	245775	99438.5	89312.6	135112	88650.9	109248	118777	126589	113178	183823	158922	148396	78700.2	141138	192561	92112.4	70566.4	117784	133035	133950	96536.8	83868.5	126063	132911	116071	97868.7	112922	128837	156139
8.26_880.7528n	898.787	8.25605	pos	M+NH4, M+Na, M+H	C57H100O6	0.96552	96.3629	100 - 63 - 20.8 - 4.74 - 0.84 - 0.123	14711509	M504	TG(16:0/18:2(9Z,12Z)/20:3(8Z,11Z,14Z))[iso6]	TG(16:0/18:2/20:3)	TG	123037	137532	145299	144319	154464	147353	140159	242345	135693	120856	147695	118787	121520	137953	141270	113381	189358	138596	179963	96675.1	164562	202153	116812	86492.7	148387	175432	149773	96902.9	84908.6	128514	126612	120015	108012	128446	145548	131625
8.41_880.7531n	898.787	8.40533	pos	M+NH4, M+Na, M+H	C57H100O6	1.29059	94.5247	100 - 63 - 20.8 - 4.74 - 0.84 - 0.123	14711513	M505	TG(16:0/18:1(9Z)/20:4(5Z,8Z,11Z,14Z))[iso6]	TG(16:0/18:1/20:4)	TG	138738	155861	164607	165930	180630	174276	165448	268816	141755	205600	304011	155719	249715	167278	180812	229409	240127	189929	232578	102637	121850	182613	127529	169986	171770	124150	135280	199272	112413	170434	146577	136099	156778	130181	144625	139343
8.53_882.7687n	900.803	8.53405	pos	M+NH4, M+Na	C57H102O6	1.19452	96.1908	100 - 63.1 - 20.8 - 4.75 - 0.841 - 0.123	14711491	M506	TG(17:2(9Z,12Z)/18:2(9Z,12Z)/19:0)[iso6]	TG(17:2/18:2/19:0)	TG	133362	149751	156860	158024	173203	168378	158441	267593	135891	125188	190930	139616	135779	145022	150379	136580	210006	158002	211247	105192	169263	212326	127232	101555	163557	179009	148690	108017	90052.8	160417	146917	138170	124993	130995	154029	167401
8.43_906.7684n	924.802	8.43407	pos	M+NH4, M+Na	C59H102O6	0.78917	93.5348	100 - 65.2 - 22.2 - 5.2 - 0.946 - 0.141	14712004	M507	TG(16:1(9Z)/18:1(9Z)/22:4(7Z,10Z,13Z,16Z))[iso6]	TG(16:1/18:1/22:4)	TG	137871	158484	167627	170405	185211	180337	171619	242239	110389	157428	251397	148245	186750	150273	159200	190171	222837	158967	205557	102276	133165	200010	121277	136171	161603	161590	137979	170773	118089	180172	176514	147886	155135	131396	177777	180060
8.00_902.7360n	920.771	8.0004	pos	M+H, M+NH4	C59H98O6	-0.406176	86.9589	100 - 65.2 - 22.1 - 5.19 - 0.944 - 0.141	14712157	M508	TG(16:0/18:2(9Z,12Z)/22:6(4Z,7Z,10Z,13Z,16Z,19Z))[iso6]	TG(16:0/18:2/22:6)	TG	210017	235257	237833	232859	252488	249991	236405	277807	125361	236213	363871	177976	271413	201673	216480	270312	253855	270466	253448	132013	173706	232699	155398	224757	215514	172099	171540	292269	183992	272914	296752	191473	264553	177036	210640	253753
8.14_1006.8810m/z	1006.88	8.14252	pos	M+NH4	C65H112O6	1.25892	93.0435	100 - 71.8 - 26.6 - 6.79 - 1.33 - 0.214	14713344	M509	TG(18:0/22:2(13Z,16Z)/22:5(7Z,10Z,13Z,16Z,19Z))[iso6]	TG(18:0/22:2/22:5)	TG	343399	366833	385101	376500	404629	390729	374738	497123	294051	423862	534676	300866	451445	354847	354829	427375	421662	435047	436711	237364	310913	374056	280096	375843	372135	274626	332646	425342	305406	358400	381627	341298	385056	315274	358820	368452
8.49_856.7523n	874.786	8.4912	pos	M+NH4, M+Na, M+H	C55H100O6	0.323255	96.6667	100 - 60.9 - 19.4 - 4.31 - 0.745 - 0.106	14711279	M510	TG(16:0/18:1(9Z)/18:2(9Z,12Z))[iso6]	TG(16:0/18:1/18:2)	TG	387332	417341	426914	436766	475405	450803	421867	635698	499300	503384	574102	376232	544329	418996	463391	602037	567597	547747	532005	295598	454979	477601	340361	424625	493822	298936	426154	451176	327310	348447	400552	388711	481947	394406	354475	388719
8.23_854.7361n	872.77	8.23463	pos	M+NH4, M+Na, M+H	C55H98O6	-0.332297	94.4838	100 - 60.8 - 19.4 - 4.31 - 0.744 - 0.106	135641207	M511	TG(15:1(9Z)/18:2(9Z,12Z)/19:1(9Z))[iso6]	TG(15:1/18:2/19:1)	TG	431463	470698	490667	492172	527946	499906	474915	694548	484922	512248	573957	377880	545782	430201	474948	604072	599097	606212	569617	309822	463867	507994	367471	413950	486383	326448	482001	496667	394701	417351	483054	448604	503962	430339	435318	505088
7.33_794.6222n	794.622	7.33182	pos	M+H, M+NH4	C54H82O4	1.09876	94.1832	100 - 59.5 - 18.2 - 3.81 - 0.613	7850615	M512	Coenzyme Q9	Coenzyme Q9	Ubiquinones	131.964	180.012	202.806	160.297	183.009	260.555	268.843	172.99	88.0956	50.3088	199.657	134.454	171.118	42.9602	30.9973	131.189	256.992	37.3515	67.4021	55.9833	141.068	78.5319	128.006	100.715	49.4284	197.153	130.157	259.608	314.082	204.711	178.93	118.163	157.75	220.235	165.526	358.285
0.98_528.4069m/z	528.407	0.980517	pos	M+NH4	C33H50O4	4.31238	69.0456	100 - 36.4 - 7.26 - 1.04 - 0.117	14715425	M513	2alpha-(benzyloxy)-1alpha,25-dihydroxy-19-norvitamin D3	2alpha-(benzyloxy)-1alpha,25-dihydroxy-19-norvitamin D3	vitamin	124.746	140.238	123.364	149.54	108.496	130.599	114.882	122.015	139.728	208.372	59.3625	116.118	120.608	98.4173	119.696	123.751	106.702	166.643	111.009	86.0239	109.425	114.61	141.148	168.115	193.77	206.07	184.839	107.848	164.529	152.858	121.864	138.825	148.262	182.01	159.346	184.132
4.39_369.3516m/z	369.352	4.38692	pos	M+H	C27H44	-0.0631143	93.5031	100 - 29.7 - 4.26 - 0.391	49703700	M514	3-Deoxyvitamin D3	3-Deoxyvitamin D3	Vitamin	13600.3	16615.5	23749.9	31862.1	27189.3	24471.7	34216.8	4564.14	23949.9	15158.8	5603.41	24601.4	24458	15517.1	20161	30708	13266.9	159.736	13811.9	12933.7	27901.3	8624.9	17525	30520.6	30161.3	20620.3	20280.6	16474.4	24473.9	13701.9	24855.4	27094.7	27673.3	21976.1	31328.2	18175
[truncated: 30 more columns]
